# Supplementary material for: 9-(3-Fluoro­phen­yl)-3,3,6,6-tetra­methyl-1,2,3,4,5,6,7,8,9,10-deca­hydro­acridine-1,8-dione
Source: Acta Crystallogr Sect E Struct Rep Online. 2012 Dec 15;69(Pt 1):o101. doi: 10.1107/S1600536812050556 (PMC3588345; doi:10.1107/S1600536812050556)
Supplement: Supplementary file 1 [file e-69-0o101-sup1.cif]

##############################################################################
#                                                                            #
# This CIF contains the data in a paper accepted for publication in          #
# Acta Crystallographica Section E. It conforms to the requirements of       #
# Notes for Authors for Acta Crystallographica Section E, and has been       #
# peer reviewed under the auspices of the IUCr Commission on Journals.       #
#                                                                            #
# Full details of the Crystallographic Information File format               #
# are given in the paper "The Crystallographic Information File (CIF):       #
# a New Standard Archive File for Crystallography" by S. R. Hall, F. H.      #
# Allen and I. D. Brown [Acta Cryst. (1991), A47, 655-685].                  #
#                                                                            #
# The current version of the core CIF dictionary is obtainable from          #
# ftp://ftp.iucr.org/pub/cif_core.dic.                                       #
#                                                                            #
# Software is freely available for graphical display of the structure(s)     #
# in this CIF. For information consult the CIF software page                 #
# http://www.iucr.org/resources/cif/software.                                #
#                                                                            #
# This file may be used for bona fide research purposes within the           #
# scientific community so long as proper attribution is given to the journal # 
# article from which it was obtained.                                        #
#                                                                            #
##############################################################################
data_I
_audit_creation_method     SHELXL-97
_chemical_name_systematic
;
9-(3-Fluorophenyl)-3,3,6,6-tetramethyl-1,2,3,4,5,6,7,8,9,10-
decahydroacridine-1,8-dione
;
_chemical_name_common     ?
_chemical_formula_moiety     'C23 H26 F N O2'
_chemical_formula_sum     'C23 H26 F N O2'
_chemical_formula_iupac     'C23 H26 F N O2'
_chemical_formula_weight     367.45
_chemical_melting_point     ?
_symmetry_cell_setting     monoclinic
_symmetry_space_group_name_H-M     'P 21/c'
_symmetry_space_group_name_HALL     '-P 2ybc'
loop_
    _symmetry_equiv_pos_as_xyz
    'x, y, z'
    '-x, y+1/2, -z+1/2'
    '-x, -y, -z'
    'x, -y-1/2, z-1/2'
_cell_length_a     11.0505(3)
_cell_length_b     12.8264(3)
_cell_length_c     13.8548(3)
_cell_angle_alpha     90.00
_cell_angle_beta     100.215(2)
_cell_angle_gamma     90.00
_cell_volume     1932.63(8)
_cell_formula_units_Z     4
_cell_measurement_reflns_used     11314
_cell_measurement_theta_min     3.5036
_cell_measurement_theta_max     29.0687
_cell_measurement_temperature     293(2)
_exptl_crystal_description     block
_exptl_crystal_colour     yellow
_exptl_crystal_size_max     0.3
_exptl_crystal_size_mid     0.2
_exptl_crystal_size_min     0.2
_exptl_crystal_density_diffrn     1.263
_exptl_crystal_density_meas     ?
_exptl_crystal_density_method     'not measured'
_exptl_crystal_F_000     784
_exptl_absorpt_coefficient_mu     0.086
_exptl_absorpt_correction_type     multi-scan
_exptl_absorpt_process_details     '(CrysAlis PRO; Oxford Diffraction, 2010)'
_exptl_absorpt_correction_T_min     0.89742
_exptl_absorpt_correction_T_max     1.00000
_exptl_special_details
;
<i>CrysAlis PRO</i>, Oxford Diffraction Ltd., Version 1.171.34.40 (release
27--08-2010 CrysAlis171. NET) (compiled Aug 27 2010,11:50:40) Empirical
absorption correction using spherical harmonics, implemented in SCALE3 ABSPACK
scaling algorithm.
;
_diffrn_ambient_temperature     293(2)
_diffrn_radiation_type     MoK\a
_diffrn_radiation_wavelength     0.71073
_diffrn_radiation_source     'fine-focus sealed tube'
_diffrn_radiation_monochromator     graphite
_diffrn_measurement_device_type     'Oxford Diffraction Xcalibur Sapphire3'
_diffrn_measurement_method     '\w scans'
_diffrn_detector_area_resol_mean     16.1049
_diffrn_reflns_number     30330
_diffrn_reflns_av_R_equivalents     0.0409
_diffrn_reflns_av_sigmaI/netI     0.0251
_diffrn_reflns_theta_min     3.51
_diffrn_reflns_theta_max     26.00
_diffrn_reflns_theta_full     26.00
_diffrn_measured_fraction_theta_max     0.998
_diffrn_measured_fraction_theta_full     0.998
_diffrn_reflns_limit_h_min     -13
_diffrn_reflns_limit_h_max     13
_diffrn_reflns_limit_k_min     -15
_diffrn_reflns_limit_k_max     15
_diffrn_reflns_limit_l_min     -17
_diffrn_reflns_limit_l_max     17
_diffrn_standards_number     0
_diffrn_standards_interval_count     0
_diffrn_standards_interval_time     0
_diffrn_standards_decay_%     0
_refine_special_details
;
Refinement of <i>F</i>^2^ against ALL reflections. The weighted <i>R</i>-factor
<i>wR</i> and goodness of fit <i>S</i> are based on <i>F</i>^2^, conventional
<i>R</i>-factors <i>R</i> are based on <i>F</i>, with <i>F</i> set to zero for
negative <i>F</i>^2^. The threshold expression of <i>F</i>^2^ >
\s(<i>F</i>^2^) is used only for calculating <i>R</i>-factors(gt) <i>etc</i>.
and is not relevant to the choice of reflections for refinement.
<i>R</i>-factors based on <i>F</i>^2^ are statistically about twice as large
as those based on <i>F</i>, and <i>R</i>- factors based on ALL data will be
even larger.
;
_reflns_number_total     3789
_reflns_number_gt     2922
_reflns_threshold_expression     I>2sigma(I)
_refine_ls_structure_factor_coef     Fsqd
_refine_ls_matrix_type     full
_refine_ls_R_factor_all     0.0606
_refine_ls_R_factor_gt     0.0443
_refine_ls_wR_factor_gt     0.1075
_refine_ls_wR_factor_ref     0.1175
_refine_ls_goodness_of_fit_ref     1.030
_refine_ls_restrained_S_all     1.030
_refine_ls_number_reflns     3789
_refine_ls_number_parameters     248
_refine_ls_number_restraints     0
_refine_ls_hydrogen_treatment     constr
_refine_ls_weighting_scheme     calc
_refine_ls_weighting_details
         'calc w=1/[\s^2^(Fo^2^)+(0.0534P)^2^+0.5565P] where P=(Fo^2^+2Fc^2^)/3'
_atom_sites_solution_hydrogens     geom
_atom_sites_solution_primary     direct
_atom_sites_solution_secondary     difmap
_refine_ls_shift/su_max     0.002
_refine_ls_shift/su_mean     0.000
_refine_diff_density_max     0.208
_refine_diff_density_min     -0.302
_refine_ls_extinction_method     none
_refine_ls_extinction_coef     ?
loop_
    _atom_type_symbol
    _atom_type_description
    _atom_type_scat_dispersion_real
    _atom_type_scat_dispersion_imag
    _atom_type_scat_source
    'C' 'C' 0.0033 0.0016
                         'International Tables Vol C Tables 4.2.6.8 and 6.1.1.4'
    'H' 'H' 0.0000 0.0000
                         'International Tables Vol C Tables 4.2.6.8 and 6.1.1.4'
    'N' 'N' 0.0061 0.0033
                         'International Tables Vol C Tables 4.2.6.8 and 6.1.1.4'
    'O' 'O' 0.0106 0.0060
                         'International Tables Vol C Tables 4.2.6.8 and 6.1.1.4'
    'F' 'F' 0.0171 0.0103
                         'International Tables Vol C Tables 4.2.6.8 and 6.1.1.4'
_computing_data_collection     'CrysAlis PRO (Oxford Diffraction, 2010)'
_computing_cell_refinement     'CrysAlis PRO (Oxford Diffraction, 2010)'
_computing_data_reduction     'CrysAlis PRO (Oxford Diffraction, 2010)'
_computing_structure_solution     'SHELXS97 (Sheldrick, 2008)'
_computing_structure_refinement     'SHELXL97 (Sheldrick, 2008)'
_computing_molecular_graphics     'ORTEP-3 (Farrugia, 2012)'
_computing_publication_material     'PLATON (Spek, 2009)'
loop_
    _atom_site_type_symbol
    _atom_site_label
    _atom_site_fract_x
    _atom_site_fract_y
    _atom_site_fract_z
    _atom_site_U_iso_or_equiv
    _atom_site_adp_type
    _atom_site_calc_flag
    _atom_site_refinement_flags
    _atom_site_occupancy
    _atom_site_symmetry_multiplicity
    _atom_site_disorder_assembly
    _atom_site_disorder_group
    F F1 0.41296(13) 0.61151(11) 0.95736(11) 0.0872(5) Uani d . 1 1 . .
    O O1 0.37340(11) 0.15628(10) 1.02926(8) 0.0458(3) Uani d . 1 1 . .
    O O2 -0.05752(11) 0.26403(9) 0.87999(9) 0.0447(3) Uani d . 1 1 . .
    C C1 0.40151(14) 0.17311(12) 0.94855(10) 0.0314(3) Uani d . 1 1 . .
    C C2 0.52391(14) 0.13764(13) 0.92694(11) 0.0350(4) Uani d . 1 1 . .
    H H2A 0.5477 0.0743 0.9637 0.042 Uiso calc R 1 1 . .
    H H2B 0.5849 0.1905 0.9503 0.042 Uiso calc R 1 1 . .
    C C3 0.52646(14) 0.11663(12) 0.81853(11) 0.0326(4) Uani d . 1 1 . .
    C C4 0.47300(15) 0.21159(14) 0.75919(11) 0.0369(4) Uani d . 1 1 . .
    H H4A 0.5312 0.2687 0.7715 0.044 Uiso calc R 1 1 . .
    H H4B 0.4616 0.1949 0.6899 0.044 Uiso calc R 1 1 . .
    C C4A 0.35251(14) 0.24594(11) 0.78386(11) 0.0299(3) Uani d . 1 1 . .
    C C5 0.06856(15) 0.34840(14) 0.62736(11) 0.0374(4) Uani d . 1 1 . .
    H H5A 0.0487 0.2898 0.5831 0.045 Uiso calc R 1 1 . .
    H H5B 0.1117 0.3997 0.5947 0.045 Uiso calc R 1 1 . .
    C C5A 0.15152(14) 0.31198(12) 0.71821(11) 0.0300(3) Uani d . 1 1 . .
    C C6 -0.05098(15) 0.39660(14) 0.64830(12) 0.0382(4) Uani d . 1 1 . .
    C C7 -0.10509(15) 0.32075(15) 0.71400(13) 0.0436(4) Uani d . 1 1 . .
    H H7A -0.1781 0.3519 0.7317 0.052 Uiso calc R 1 1 . .
    H H7B -0.1303 0.2579 0.6769 0.052 Uiso calc R 1 1 . .
    C C8 -0.01831(15) 0.29119(12) 0.80649(12) 0.0333(4) Uani d . 1 1 . .
    C C8A 0.11243(14) 0.29285(11) 0.80350(11) 0.0299(3) Uani d . 1 1 . .
    C C9 0.20404(14) 0.27571(12) 0.89720(11) 0.0311(3) Uani d . 1 1 . .
    H H9 0.1689 0.2262 0.9385 0.037 Uiso calc R 1 1 . .
    C C9A 0.32076(14) 0.23003(12) 0.87301(11) 0.0304(3) Uani d . 1 1 . .
    N N10 0.27307(11) 0.29683(10) 0.71127(9) 0.0329(3) Uani d . 1 1 . .
    H H10 0.2999 0.3196 0.6606 0.039 Uiso calc R 1 1 . .
    C C11 0.65972(16) 0.09985(16) 0.80536(13) 0.0476(5) Uani d . 1 1 . .
    H H11A 0.6623 0.0897 0.7371 0.071 Uiso calc R 1 1 . .
    H H11B 0.6926 0.0395 0.8418 0.071 Uiso calc R 1 1 . .
    H H11C 0.7079 0.1599 0.8290 0.071 Uiso calc R 1 1 . .
    C C12 0.45147(17) 0.01935(14) 0.78447(14) 0.0487(5) Uani d . 1 1 . .
    H H12A 0.3677 0.0297 0.7923 0.073 Uiso calc R 1 1 . .
    H H12B 0.4853 -0.0394 0.8230 0.073 Uiso calc R 1 1 . .
    H H12C 0.4543 0.0065 0.7166 0.073 Uiso calc R 1 1 . .
    C C13 -0.02574(19) 0.50270(14) 0.69808(15) 0.0511(5) Uani d . 1 1 . .
    H H13A -0.1012 0.5313 0.7116 0.077 Uiso calc R 1 1 . .
    H H13B 0.0084 0.5490 0.6555 0.077 Uiso calc R 1 1 . .
    H H13C 0.0315 0.4944 0.7584 0.077 Uiso calc R 1 1 . .
    C C14 -0.14131(19) 0.41061(19) 0.55164(15) 0.0616(6) Uani d . 1 1 . .
    H H14A -0.1582 0.3441 0.5205 0.092 Uiso calc R 1 1 . .
    H H14B -0.1059 0.4562 0.5092 0.092 Uiso calc R 1 1 . .
    H H14C -0.2165 0.4404 0.5647 0.092 Uiso calc R 1 1 . .
    C C15 0.22599(15) 0.37969(12) 0.95166(11) 0.0332(4) Uani d . 1 1 . .
    C C16 0.1496(2) 0.41131(15) 1.01546(14) 0.0534(5) Uani d . 1 1 . .
    H H16 0.0891 0.3662 1.0294 0.064 Uiso calc R 1 1 . .
    C C17 0.1618(2) 0.50844(17) 1.05846(16) 0.0634(6) Uani d . 1 1 . .
    H H17 0.1094 0.5278 1.1010 0.076 Uiso calc R 1 1 . .
    C C18 0.2498(2) 0.57702(16) 1.03973(14) 0.0558(5) Uani d . 1 1 . .
    H H18 0.2580 0.6429 1.0682 0.067 Uiso calc R 1 1 . .
    C C19 0.32474(18) 0.54449(15) 0.97744(14) 0.0503(5) Uani d . 1 1 . .
    C C20 0.31554(16) 0.44858(14) 0.93376(12) 0.0437(4) Uani d . 1 1 . .
    H H20 0.3693 0.4298 0.8922 0.052 Uiso calc R 1 1 . .
loop_
    _atom_site_aniso_label
    _atom_site_aniso_U_11
    _atom_site_aniso_U_22
    _atom_site_aniso_U_33
    _atom_site_aniso_U_12
    _atom_site_aniso_U_13
    _atom_site_aniso_U_23
    F1 0.0871(10) 0.0698(9) 0.1120(11) -0.0351(8) 0.0372(9) -0.0326(8)
    O1 0.0544(8) 0.0560(8) 0.0294(6) 0.0148(6) 0.0140(5) 0.0112(5)
    O2 0.0456(7) 0.0442(7) 0.0505(7) 0.0011(5) 0.0255(6) 0.0061(6)
    C1 0.0385(9) 0.0287(8) 0.0280(8) 0.0023(6) 0.0083(6) 0.0000(6)
    C2 0.0345(9) 0.0362(9) 0.0338(8) 0.0049(7) 0.0043(7) 0.0029(7)
    C3 0.0305(8) 0.0338(9) 0.0339(8) 0.0066(7) 0.0069(6) -0.0026(7)
    C4 0.0370(9) 0.0426(10) 0.0343(8) 0.0091(7) 0.0154(7) 0.0055(7)
    C4A 0.0342(8) 0.0258(8) 0.0315(8) 0.0057(6) 0.0110(6) 0.0037(6)
    C5 0.0414(9) 0.0411(9) 0.0304(8) 0.0066(7) 0.0085(7) 0.0025(7)
    C5A 0.0339(8) 0.0260(8) 0.0316(8) 0.0054(6) 0.0104(6) 0.0010(6)
    C6 0.0336(9) 0.0433(10) 0.0376(9) 0.0076(7) 0.0064(7) 0.0030(7)
    C7 0.0336(9) 0.0462(10) 0.0520(10) -0.0009(8) 0.0100(8) -0.0008(8)
    C8 0.0381(9) 0.0236(8) 0.0412(9) 0.0013(6) 0.0149(7) -0.0021(7)
    C8A 0.0357(8) 0.0242(7) 0.0321(8) 0.0051(6) 0.0118(6) 0.0021(6)
    C9 0.0367(8) 0.0301(8) 0.0299(8) 0.0071(6) 0.0153(6) 0.0063(6)
    C9A 0.0366(8) 0.0263(8) 0.0304(8) 0.0063(6) 0.0118(6) 0.0024(6)
    N10 0.0359(7) 0.0377(7) 0.0282(6) 0.0085(6) 0.0143(5) 0.0087(6)
    C11 0.0371(10) 0.0608(12) 0.0459(10) 0.0141(8) 0.0097(8) -0.0022(9)
    C12 0.0481(11) 0.0399(10) 0.0565(11) 0.0047(8) 0.0044(9) -0.0111(8)
    C13 0.0585(12) 0.0388(10) 0.0592(12) 0.0117(9) 0.0189(9) 0.0052(9)
    C14 0.0457(11) 0.0861(16) 0.0504(11) 0.0153(11) 0.0015(9) 0.0114(11)
    C15 0.0390(9) 0.0343(9) 0.0273(8) 0.0102(7) 0.0087(6) 0.0035(6)
    C16 0.0703(13) 0.0418(10) 0.0577(12) 0.0033(9) 0.0375(10) -0.0041(9)
    C17 0.0827(16) 0.0515(12) 0.0660(13) 0.0086(11) 0.0410(12) -0.0144(10)
    C18 0.0690(13) 0.0433(11) 0.0550(12) 0.0076(10) 0.0108(10) -0.0158(9)
    C19 0.0508(11) 0.0471(11) 0.0525(11) -0.0065(9) 0.0080(9) -0.0068(9)
    C20 0.0439(10) 0.0485(11) 0.0414(9) 0.0020(8) 0.0145(8) -0.0071(8)
_geom_special_details
;
All e.s.d.'s (except the e.s.d. in the dihedral angle between two l.s. planes)
are estimated using the full covariance matrix. The cell e.s.d.'s are taken
into account individually in the estimation of e.s.d.'s in distances, angles
and torsion angles; correlations between e.s.d.'s in cell parameters are only
used when they are defined by crystal symmetry. An approximate (isotropic)
treatment of cell e.s.d.'s is used for estimating e.s.d.'s involving l.s.
planes.
;
loop_
    _geom_bond_atom_site_label_1
    _geom_bond_atom_site_label_2
    _geom_bond_site_symmetry_2
    _geom_bond_distance
    _geom_bond_publ_flag
    F1 C19 . 1.365(2) ?
    O1 C1 . 1.2317(18) ?
    O2 C8 . 1.2257(18) ?
    C1 C9A . 1.447(2) ?
    C1 C2 . 1.507(2) ?
    C2 C3 . 1.531(2) ?
    C2 H2A . 0.9700 ?
    C2 H2B . 0.9700 ?
    C3 C12 . 1.526(2) ?
    C3 C4 . 1.528(2) ?
    C3 C11 . 1.531(2) ?
    C4 C4A . 1.498(2) ?
    C4 H4A . 0.9700 ?
    C4 H4B . 0.9700 ?
    C4A C9A . 1.358(2) ?
    C4A N10 . 1.3766(19) ?
    C5 C5A . 1.495(2) ?
    C5 C6 . 1.532(2) ?
    C5 H5A . 0.9700 ?
    C5 H5B . 0.9700 ?
    C5A C8A . 1.351(2) ?
    C5A N10 . 1.3772(19) ?
    C6 C7 . 1.525(2) ?
    C6 C13 . 1.529(3) ?
    C6 C14 . 1.532(2) ?
    C7 C8 . 1.506(2) ?
    C7 H7A . 0.9700 ?
    C7 H7B . 0.9700 ?
    C8 C8A . 1.453(2) ?
    C8A C9 . 1.514(2) ?
    C9 C9A . 1.508(2) ?
    C9 C15 . 1.530(2) ?
    C9 H9 . 0.9800 ?
    N10 H10 . 0.8600 ?
    C11 H11A . 0.9600 ?
    C11 H11B . 0.9600 ?
    C11 H11C . 0.9600 ?
    C12 H12A . 0.9600 ?
    C12 H12B . 0.9600 ?
    C12 H12C . 0.9600 ?
    C13 H13A . 0.9600 ?
    C13 H13B . 0.9600 ?
    C13 H13C . 0.9600 ?
    C14 H14A . 0.9600 ?
    C14 H14B . 0.9600 ?
    C14 H14C . 0.9600 ?
    C15 C20 . 1.382(2) ?
    C15 C16 . 1.387(2) ?
    C16 C17 . 1.377(3) ?
    C16 H16 . 0.9300 ?
    C17 C18 . 1.369(3) ?
    C17 H17 . 0.9300 ?
    C18 C19 . 1.363(3) ?
    C18 H18 . 0.9300 ?
    C19 C20 . 1.367(3) ?
    C20 H20 . 0.9300 ?
loop_
    _geom_angle_atom_site_label_1
    _geom_angle_atom_site_label_2
    _geom_angle_atom_site_label_3
    _geom_angle_site_symmetry_1
    _geom_angle_site_symmetry_3
    _geom_angle
    _geom_angle_publ_flag
    O1 C1 C9A . . 121.51(14) ?
    O1 C1 C2 . . 120.49(14) ?
    C9A C1 C2 . . 117.97(13) ?
    C1 C2 C3 . . 114.93(13) ?
    C1 C2 H2A . . 108.5 ?
    C3 C2 H2A . . 108.5 ?
    C1 C2 H2B . . 108.5 ?
    C3 C2 H2B . . 108.5 ?
    H2A C2 H2B . . 107.5 ?
    C12 C3 C4 . . 110.39(14) ?
    C12 C3 C11 . . 109.23(14) ?
    C4 C3 C11 . . 109.64(14) ?
    C12 C3 C2 . . 110.11(14) ?
    C4 C3 C2 . . 108.35(12) ?
    C11 C3 C2 . . 109.09(13) ?
    C4A C4 C3 . . 112.70(12) ?
    C4A C4 H4A . . 109.1 ?
    C3 C4 H4A . . 109.1 ?
    C4A C4 H4B . . 109.1 ?
    C3 C4 H4B . . 109.1 ?
    H4A C4 H4B . . 107.8 ?
    C9A C4A N10 . . 120.11(13) ?
    C9A C4A C4 . . 123.13(14) ?
    N10 C4A C4 . . 116.75(12) ?
    C5A C5 C6 . . 112.79(13) ?
    C5A C5 H5A . . 109.0 ?
    C6 C5 H5A . . 109.0 ?
    C5A C5 H5B . . 109.0 ?
    C6 C5 H5B . . 109.0 ?
    H5A C5 H5B . . 107.8 ?
    C8A C5A N10 . . 120.17(14) ?
    C8A C5A C5 . . 123.37(14) ?
    N10 C5A C5 . . 116.45(12) ?
    C7 C6 C13 . . 110.98(14) ?
    C7 C6 C14 . . 109.44(15) ?
    C13 C6 C14 . . 109.17(16) ?
    C7 C6 C5 . . 107.34(14) ?
    C13 C6 C5 . . 110.50(14) ?
    C14 C6 C5 . . 109.37(14) ?
    C8 C7 C6 . . 114.23(14) ?
    C8 C7 H7A . . 108.7 ?
    C6 C7 H7A . . 108.7 ?
    C8 C7 H7B . . 108.7 ?
    C6 C7 H7B . . 108.7 ?
    H7A C7 H7B . . 107.6 ?
    O2 C8 C8A . . 121.84(15) ?
    O2 C8 C7 . . 120.85(15) ?
    C8A C8 C7 . . 117.28(13) ?
    C5A C8A C8 . . 120.10(14) ?
    C5A C8A C9 . . 120.50(14) ?
    C8 C8A C9 . . 119.38(12) ?
    C9A C9 C8A . . 109.52(12) ?
    C9A C9 C15 . . 112.41(13) ?
    C8A C9 C15 . . 108.64(12) ?
    C9A C9 H9 . . 108.7 ?
    C8A C9 H9 . . 108.7 ?
    C15 C9 H9 . . 108.7 ?
    C4A C9A C1 . . 120.54(14) ?
    C4A C9A C9 . . 120.86(13) ?
    C1 C9A C9 . . 118.53(12) ?
    C4A N10 C5A . . 121.29(12) ?
    C4A N10 H10 . . 119.4 ?
    C5A N10 H10 . . 119.4 ?
    C3 C11 H11A . . 109.5 ?
    C3 C11 H11B . . 109.5 ?
    H11A C11 H11B . . 109.5 ?
    C3 C11 H11C . . 109.5 ?
    H11A C11 H11C . . 109.5 ?
    H11B C11 H11C . . 109.5 ?
    C3 C12 H12A . . 109.5 ?
    C3 C12 H12B . . 109.5 ?
    H12A C12 H12B . . 109.5 ?
    C3 C12 H12C . . 109.5 ?
    H12A C12 H12C . . 109.5 ?
    H12B C12 H12C . . 109.5 ?
    C6 C13 H13A . . 109.5 ?
    C6 C13 H13B . . 109.5 ?
    H13A C13 H13B . . 109.5 ?
    C6 C13 H13C . . 109.5 ?
    H13A C13 H13C . . 109.5 ?
    H13B C13 H13C . . 109.5 ?
    C6 C14 H14A . . 109.5 ?
    C6 C14 H14B . . 109.5 ?
    H14A C14 H14B . . 109.5 ?
    C6 C14 H14C . . 109.5 ?
    H14A C14 H14C . . 109.5 ?
    H14B C14 H14C . . 109.5 ?
    C20 C15 C16 . . 117.63(16) ?
    C20 C15 C9 . . 121.66(13) ?
    C16 C15 C9 . . 120.53(15) ?
    C17 C16 C15 . . 121.07(19) ?
    C17 C16 H16 . . 119.5 ?
    C15 C16 H16 . . 119.5 ?
    C18 C17 C16 . . 121.17(18) ?
    C18 C17 H17 . . 119.4 ?
    C16 C17 H17 . . 119.4 ?
    C19 C18 C17 . . 117.04(18) ?
    C19 C18 H18 . . 121.5 ?
    C17 C18 H18 . . 121.5 ?
    C18 C19 F1 . . 118.19(17) ?
    C18 C19 C20 . . 123.36(19) ?
    F1 C19 C20 . . 118.45(17) ?
    C19 C20 C15 . . 119.71(16) ?
    C19 C20 H20 . . 120.1 ?
    C15 C20 H20 . . 120.1 ?
loop_
    _geom_torsion_atom_site_label_1
    _geom_torsion_atom_site_label_2
    _geom_torsion_atom_site_label_3
    _geom_torsion_atom_site_label_4
    _geom_torsion_site_symmetry_1
    _geom_torsion_site_symmetry_2
    _geom_torsion_site_symmetry_3
    _geom_torsion_site_symmetry_4
    _geom_torsion
    _geom_torsion_publ_flag
    O1 C1 C2 C3 . . . . 153.20(15) ?
    C9A C1 C2 C3 . . . . -28.8(2) ?
    C1 C2 C3 C12 . . . . -69.81(17) ?
    C1 C2 C3 C4 . . . . 51.02(18) ?
    C1 C2 C3 C11 . . . . 170.33(14) ?
    C12 C3 C4 C4A . . . . 71.15(17) ?
    C11 C3 C4 C4A . . . . -168.46(14) ?
    C2 C3 C4 C4A . . . . -49.50(18) ?
    C3 C4 C4A C9A . . . . 27.9(2) ?
    C3 C4 C4A N10 . . . . -152.80(14) ?
    C6 C5 C5A C8A . . . . 19.5(2) ?
    C6 C5 C5A N10 . . . . -161.31(14) ?
    C5A C5 C6 C7 . . . . -49.58(19) ?
    C5A C5 C6 C13 . . . . 71.57(18) ?
    C5A C5 C6 C14 . . . . -168.23(15) ?
    C13 C6 C7 C8 . . . . -66.14(19) ?
    C14 C6 C7 C8 . . . . 173.31(15) ?
    C5 C6 C7 C8 . . . . 54.70(19) ?
    C6 C7 C8 O2 . . . . 153.47(15) ?
    C6 C7 C8 C8A . . . . -28.6(2) ?
    N10 C5A C8A C8 . . . . -169.29(14) ?
    C5 C5A C8A C8 . . . . 9.8(2) ?
    N10 C5A C8A C9 . . . . 12.3(2) ?
    C5 C5A C8A C9 . . . . -168.58(14) ?
    O2 C8 C8A C5A . . . . 172.64(15) ?
    C7 C8 C8A C5A . . . . -5.3(2) ?
    O2 C8 C8A C9 . . . . -8.9(2) ?
    C7 C8 C8A C9 . . . . 173.17(14) ?
    C5A C8A C9 C9A . . . . -28.68(19) ?
    C8 C8A C9 C9A . . . . 152.89(13) ?
    C5A C8A C9 C15 . . . . 94.45(16) ?
    C8 C8A C9 C15 . . . . -83.98(16) ?
    N10 C4A C9A C1 . . . . 177.60(14) ?
    C4 C4A C9A C1 . . . . -3.2(2) ?
    N10 C4A C9A C9 . . . . -5.5(2) ?
    C4 C4A C9A C9 . . . . 173.74(15) ?
    O1 C1 C9A C4A . . . . -178.70(15) ?
    C2 C1 C9A C4A . . . . 3.3(2) ?
    O1 C1 C9A C9 . . . . 4.3(2) ?
    C2 C1 C9A C9 . . . . -173.69(14) ?
    C8A C9 C9A C4A . . . . 25.2(2) ?
    C15 C9 C9A C4A . . . . -95.64(17) ?
    C8A C9 C9A C1 . . . . -157.80(13) ?
    C15 C9 C9A C1 . . . . 81.32(17) ?
    C9A C4A N10 C5A . . . . -14.6(2) ?
    C4 C4A N10 C5A . . . . 166.08(14) ?
    C8A C5A N10 C4A . . . . 11.1(2) ?
    C5 C5A N10 C4A . . . . -168.07(14) ?
    C9A C9 C15 C20 . . . . 33.0(2) ?
    C8A C9 C15 C20 . . . . -88.35(18) ?
    C9A C9 C15 C16 . . . . -152.02(16) ?
    C8A C9 C15 C16 . . . . 86.61(18) ?
    C20 C15 C16 C17 . . . . 0.7(3) ?
    C9 C15 C16 C17 . . . . -174.41(18) ?
    C15 C16 C17 C18 . . . . 0.0(3) ?
    C16 C17 C18 C19 . . . . -0.4(3) ?
    C17 C18 C19 F1 . . . . 179.82(19) ?
    C17 C18 C19 C20 . . . . 0.2(3) ?
    C18 C19 C20 C15 . . . . 0.5(3) ?
    F1 C19 C20 C15 . . . . -179.10(16) ?
    C16 C15 C20 C19 . . . . -1.0(3) ?
    C9 C15 C20 C19 . . . . 174.13(16) ?
loop_
    _geom_hbond_atom_site_label_D
    _geom_hbond_atom_site_label_H
    _geom_hbond_atom_site_label_A
    _geom_hbond_site_symmetry_A
    _geom_hbond_distance_DH
    _geom_hbond_distance_HA
    _geom_hbond_distance_DA
    _geom_hbond_angle_DHA
    _geom_hbond_publ_flag
    N10 H10 O1 4_565 0.86 2.14 2.990(2) 168 yes
_iucr_refine_instructions_details
;
TITL MBD13 in P2(1)/c
CELL  0.71073  11.0505  12.8264  13.8548   90.000  100.215   90.000
ZERR     4.00   0.0003   0.0003   0.0003    0.000    0.002    0.000
LATT   1
SYMM  - X, 1/2 + Y, 1/2 - Z
SFAC  C    H    N    O    F
UNIT  92   104   4    8    4
MERG   2
OMIT    -3.00  52.00
FMAP   2
PLAN   10
BOND   $H
ACTA
CONF
LIST 4
L.S.   4
WGHT    0.053400    0.556500
FVAR       7.52167
F1    5    0.412963    0.611509    0.957359    11.00000    0.08708    0.06982 =
         0.11197   -0.03260    0.03723   -0.03514
O1    4    0.373396    0.156279    1.029265    11.00000    0.05440    0.05601 =
         0.02943    0.01121    0.01395    0.01481
O2    4   -0.057515    0.264033    0.879986    11.00000    0.04558    0.04425 =
         0.05051    0.00611    0.02554    0.00108
C1    1    0.401512    0.173113    0.948546    11.00000    0.03848    0.02870 =
         0.02802    0.00004    0.00828    0.00235
C2    1    0.523907    0.137636    0.926938    11.00000    0.03453    0.03618 =
         0.03377    0.00288    0.00432    0.00492
AFIX  23
H2A   2    0.547735    0.074339    0.963744    11.00000   -1.20000
H2B   2    0.584910    0.190455    0.950320    11.00000   -1.20000
AFIX   0
C3    1    0.526458    0.116630    0.818528    11.00000    0.03047    0.03378 =
         0.03393   -0.00258    0.00691    0.00656
C4    1    0.472999    0.211590    0.759189    11.00000    0.03701    0.04264 =
         0.03426    0.00546    0.01537    0.00915
AFIX  23
H4A   2    0.531223    0.268712    0.771482    11.00000   -1.20000
H4B   2    0.461634    0.194897    0.689882    11.00000   -1.20000
AFIX   0
C4A   1    0.352505    0.245944    0.783857    11.00000    0.03418    0.02584 =
         0.03147    0.00373    0.01101    0.00571
C5    1    0.068564    0.348396    0.627357    11.00000    0.04142    0.04105 =
         0.03045    0.00255    0.00847    0.00656
AFIX  23
H5A   2    0.048688    0.289789    0.583141    11.00000   -1.20000
H5B   2    0.111685    0.399673    0.594694    11.00000   -1.20000
AFIX   0
C5A   1    0.151525    0.311984    0.718209    11.00000    0.03390    0.02605 =
         0.03161    0.00095    0.01042    0.00543
C6    1   -0.050979    0.396605    0.648303    11.00000    0.03365    0.04328 =
         0.03755    0.00303    0.00639    0.00765
C7    1   -0.105091    0.320755    0.713998    11.00000    0.03356    0.04624 =
         0.05196   -0.00076    0.00998   -0.00086
AFIX  23
H7A   2   -0.178102    0.351865    0.731737    11.00000   -1.20000
H7B   2   -0.130279    0.257875    0.676938    11.00000   -1.20000
AFIX   0
C8    1   -0.018315    0.291192    0.806488    11.00000    0.03809    0.02360 =
         0.04124   -0.00206    0.01492    0.00128
C8A   1    0.112431    0.292845    0.803503    11.00000    0.03565    0.02421 =
         0.03207    0.00209    0.01177    0.00510
C9    1    0.204035    0.275710    0.897196    11.00000    0.03672    0.03008 =
         0.02993    0.00634    0.01532    0.00707
AFIX  13
H9    2    0.168913    0.226208    0.938521    11.00000   -1.20000
AFIX   0
C9A   1    0.320763    0.230026    0.873012    11.00000    0.03657    0.02632 =
         0.03044    0.00244    0.01184    0.00628
N10   3    0.273065    0.296835    0.711267    11.00000    0.03590    0.03766 =
         0.02818    0.00870    0.01428    0.00846
AFIX  43
H10   2    0.299856    0.319612    0.660595    11.00000   -1.20000
AFIX   0
C11   1    0.659720    0.099854    0.805362    11.00000    0.03707    0.06083 =
         0.04591   -0.00222    0.00972    0.01407
AFIX 137
H11A  2    0.662264    0.089679    0.737104    11.00000   -1.50000
H11B  2    0.692603    0.039453    0.841763    11.00000   -1.50000
H11C  2    0.707864    0.159909    0.828962    11.00000   -1.50000
AFIX   0
C12   1    0.451475    0.019354    0.784471    11.00000    0.04805    0.03992 =
         0.05646   -0.01108    0.00440    0.00467
AFIX 137
H12A  2    0.367723    0.029728    0.792296    11.00000   -1.50000
H12B  2    0.485252   -0.039374    0.823046    11.00000   -1.50000
H12C  2    0.454265    0.006493    0.716642    11.00000   -1.50000
AFIX   0
C13   1   -0.025740    0.502704    0.698083    11.00000    0.05845    0.03877 =
         0.05916    0.00518    0.01888    0.01174
AFIX 137
H13A  2   -0.101238    0.531334    0.711625    11.00000   -1.50000
H13B  2    0.008390    0.548986    0.655502    11.00000   -1.50000
H13C  2    0.031475    0.494418    0.758380    11.00000   -1.50000
AFIX   0
C14   1   -0.141312    0.410612    0.551644    11.00000    0.04567    0.08610 =
         0.05039    0.01144    0.00152    0.01529
AFIX 137
H14A  2   -0.158179    0.344051    0.520470    11.00000   -1.50000
H14B  2   -0.105889    0.456152    0.509215    11.00000   -1.50000
H14C  2   -0.216461    0.440409    0.564690    11.00000   -1.50000
AFIX   0
C15   1    0.225986    0.379689    0.951656    11.00000    0.03904    0.03428 =
         0.02730    0.00353    0.00871    0.01018
C16   1    0.149598    0.411309    1.015455    11.00000    0.07028    0.04182 =
         0.05775   -0.00407    0.03748    0.00325
AFIX  43
H16   2    0.089124    0.366190    1.029433    11.00000   -1.20000
AFIX   0
C17   1    0.161830    0.508443    1.058456    11.00000    0.08275    0.05145 =
         0.06605   -0.01445    0.04102    0.00858
AFIX  43
H17   2    0.109423    0.527804    1.100965    11.00000   -1.20000
AFIX   0
C18   1    0.249796    0.577025    1.039728    11.00000    0.06899    0.04331 =
         0.05504   -0.01578    0.01082    0.00764
AFIX  43
H18   2    0.258039    0.642871    1.068243    11.00000   -1.20000
AFIX   0
C19   1    0.324740    0.544494    0.977437    11.00000    0.05080    0.04706 =
         0.05255   -0.00683    0.00802   -0.00654
C20   1    0.315539    0.448575    0.933755    11.00000    0.04387    0.04850 =
         0.04139   -0.00714    0.01448    0.00204
AFIX  43
H20   2    0.369325    0.429771    0.892168    11.00000   -1.20000
HKLF 4
END
;
data_global
_journal_date_recd_electronic     2012-12-07
_journal_date_accepted     2012-12-12
_journal_name_full     'Acta Crystallographica, Section E'
_journal_year     2013
_journal_volume     69
_journal_issue      1
_journal_page_first     o101
_journal_page_last     o101
_journal_paper_category     QO
_journal_paper_doi     10.1107/S1600536812050556
_journal_coeditor_code     LH5569
_publ_contact_author_name     'Rajnikant'
_publ_contact_author_address
;
Post-Graduate Department of Physics & Electronics,
University of Jammu,
Jammu Tawi 180 006,
India
;
_publ_contact_author_email     'rkvk.paper11@gmail.com'
_publ_contact_author_fax     '+911912432051'
_publ_contact_author_phone     '+919419194375'
_publ_section_title
;\
9-(3-Fluorophenyl)-3,3,6,6-tetramethyl-1,2,3,4,5,6,7,8,9,10-decahydroacridine-\
1,8-dione
;
loop_
    _publ_author_name
    _publ_author_footnote
    _publ_author_address
    'Rajni Kant' .
;
X-ray Crystallography Laboratory,
Post-Graduate Department of Physics & Electronics,
University of Jammu, Jammu Tawi 180 006, India
;
    'Gupta, Vivek K.' .
;
X-ray Crystallography Laboratory,
Post-Graduate Department of Physics & Electronics,
University of Jammu, Jammu Tawi 180 006, India
;
    'Kapoor, Kamini' .
;
X-ray Crystallography Laboratory,
Post-Graduate Department of Physics & Electronics,
University of Jammu, Jammu Tawi 180 006, India
;
    'Patil, D. R. ' .
;
Department of Chemistry, Shivaji University, Kolhapur, 416 004 (MS), India
;
    'Jagadale,  S. D.' .
;
Department of Chemistry, Shivaji University, Kolhapur, 416 004 (MS), India
;
    ' Deshmukh, Madhukar B.' .
;
Department of Chemistry, Shivaji University, Kolhapur, 416 004 (MS), India
;
