# Supplementary material for: 9-(3-Fluoro­phen­yl)-3,3,6,6-tetra­methyl-1,2,3,4,5,6,7,8,9,10-deca­hydro­acridine-1,8-dione
Source: Acta Crystallogr Sect E Struct Rep Online. 2012 Dec 15;69(Pt 1):o101. doi: 10.1107/S1600536812050556 (PMC3588345; doi:10.1107/S1600536812050556)
Supplement: Supplementary file 2 [file e-69-0o101-Isup2.hkl]

#
# h,k,l, Fc-squared, Fo-squared, sigma(Fo-squared) and status flag
#
data_I
_shelx_title ' MBD13 in P2(1)/c'
_shelx_refln_list_code          4
_shelx_F_calc_maximum      135.89
_exptl_crystal_F_000       784.00
_reflns_d_resolution_high  0.8107
 
loop_
 _symmetry_equiv_pos_as_xyz
 'x, y, z'
 '-x, y+1/2, -z+1/2'
 '-x, -y, -z'
 'x, -y-1/2, z-1/2'
 
_cell_length_a    11.0505
_cell_length_b    12.8264
_cell_length_c    13.8548
_cell_angle_alpha  90.000
_cell_angle_beta  100.215
_cell_angle_gamma  90.000
 
_shelx_F_squared_multiplier     1.000
 
loop_
 _refln_index_h
 _refln_index_k
 _refln_index_l
 _refln_F_squared_calc
 _refln_F_squared_meas
 _refln_F_squared_sigma
 _refln_observed_status
   2   0   0     1868.76     1710.70     10.06 o
   3   0   0      122.94      126.43      2.72 o
   4   0   0     1143.57     1126.54     12.77 o
   5   0   0      693.10      816.47      9.87 o
   6   0   0      450.20      484.52      9.84 o
   7   0   0       54.22       53.16      3.54 o
   8   0   0        0.99       -0.15      3.19 o
   9   0   0        3.27        0.74      6.40 o
  10   0   0      191.42      187.49     13.17 o
  11   0   0       94.85      134.64     12.82 o
  12   0   0       14.97       29.28      9.47 o
  13   0   0       10.38        5.34      6.69 o
   2   1   0     1124.16     1150.10      7.39 o
   3   1   0     1428.91     1372.43      8.99 o
   4   1   0      198.07      202.44      2.98 o
   5   1   0     2164.76     2259.28     12.64 o
   6   1   0        0.01        1.17      1.10 o
   7   1   0      214.48      216.76      5.17 o
   8   1   0       39.30       34.17      2.81 o
   9   1   0       17.68       13.49      2.61 o
  10   1   0       23.01       29.29      4.07 o
  11   1   0        1.31        1.49      3.45 o
  12   1   0        0.71        6.81      4.65 o
  13   1   0       27.39       44.71      6.31 o
   1   2   0      440.95      459.46      3.18 o
   2   2   0       89.00       91.38      2.62 o
   3   2   0       74.55       77.12      2.20 o
   4   2   0      125.40      127.78      3.59 o
   5   2   0       72.26       88.46      2.82 o
   6   2   0      221.87      220.29      4.52 o
   7   2   0      415.31      403.51      6.77 o
   8   2   0       58.62       61.82      3.24 o
   9   2   0       75.88       84.33      4.47 o
  10   2   0       70.16       82.12      5.98 o
  11   2   0       27.80       26.20      4.69 o
  12   2   0       16.42       15.82      4.29 o
  13   2   0       19.97       25.36      5.99 o
   1   3   0    10317.87     9563.67     27.11 o
   2   3   0     3802.76     3733.69     20.27 o
   3   3   0        0.15        3.52      1.29 o
   4   3   0      325.26      283.35      5.49 o
   5   3   0      103.18       98.43      3.79 o
   6   3   0      511.30      533.35      8.00 o
   7   3   0      118.36      103.37      3.70 o
   8   3   0      154.29      148.33      4.53 o
   9   3   0      109.93      100.74      4.72 o
  10   3   0        4.31        2.17      2.89 o
  11   3   0        0.57       -1.29      3.70 o
  12   3   0        0.17       -0.40      3.80 o
  13   3   0       19.14       22.22      5.50 o
   0   4   0       12.80       29.95      1.54 o
   1   4   0     2524.51     2563.76     17.72 o
   2   4   0        0.03        2.19      0.84 o
   3   4   0      910.04      994.63      9.42 o
   4   4   0      349.34      310.61      6.79 o
   5   4   0       91.67       93.57      4.30 o
   6   4   0      652.50      700.64     12.63 o
   7   4   0       59.39       58.76      3.20 o
   8   4   0      194.83      194.02      5.62 o
   9   4   0      115.62      104.03      5.73 o
  10   4   0        0.38        0.73      3.36 o
  11   4   0       42.35       31.39      4.80 o
  12   4   0        2.07        4.77      3.78 o
   1   5   0        7.73        4.62      0.98 o
   2   5   0      657.36      687.83      6.73 o
   3   5   0      176.11      209.59      4.60 o
   4   5   0      360.89      329.21      6.07 o
   5   5   0      139.17      162.88      5.22 o
   6   5   0      960.80     1031.33     16.05 o
   7   5   0      278.20      301.84      9.26 o
   8   5   0      316.48      331.85      8.87 o
   9   5   0        1.62        4.20      2.77 o
  10   5   0        0.26        6.32      3.29 o
  11   5   0       93.63       86.87      7.44 o
  12   5   0       23.86       31.75      5.41 o
   0   6   0      217.46      222.76      5.78 o
   1   6   0        1.59        0.79      1.35 o
   2   6   0      772.85      786.09      8.02 o
   3   6   0      144.74      143.58      4.33 o
   4   6   0       84.99       86.46      2.82 o
   5   6   0      139.98      119.67      4.56 o
   6   6   0      122.06       95.82      6.47 o
   7   6   0      159.95      153.18      6.09 o
   8   6   0       80.40       76.80      4.72 o
   9   6   0       58.49       57.04      4.78 o
  10   6   0      147.64      148.43      7.03 o
  11   6   0       84.53       96.99      7.22 o
  12   6   0        7.80       15.98      4.37 o
   1   7   0      252.98      230.52      4.21 o
   2   7   0      442.44      443.38      6.87 o
   3   7   0     2137.64     2264.12     16.62 o
   4   7   0       44.75       48.42      3.10 o
   5   7   0      711.87      692.81      7.41 o
   6   7   0       15.06       16.09      2.80 o
   7   7   0       39.14       33.07      3.41 o
   8   7   0      345.79      327.21      9.39 o
   9   7   0       24.41       22.35      3.13 o
  10   7   0      113.23      109.42      5.91 o
  11   7   0        2.07        0.82      3.31 o
  12   7   0      124.49      144.30      9.07 o
   0   8   0      334.29      336.74     11.08 o
   1   8   0       82.32       73.20      3.12 o
   2   8   0      679.69      704.86      9.28 o
   3   8   0        0.89        2.86      1.55 o
   4   8   0      127.72      111.31      5.03 o
   5   8   0      155.36      155.74      5.40 o
   6   8   0       38.21       35.83      3.67 o
   7   8   0      638.97      618.46     13.57 o
   8   8   0      102.81      101.52      5.62 o
   9   8   0        0.08        2.08      2.39 o
  10   8   0       79.38       80.64      6.00 o
  11   8   0        0.40       -0.72      3.10 o
   1   9   0        0.27        0.74      2.44 o
   2   9   0      276.46      266.58      7.20 o
   3   9   0        0.19        3.93      2.02 o
   4   9   0      120.99      109.11      4.66 o
   5   9   0        0.15        0.04      2.73 o
   6   9   0      351.50      361.42     10.36 o
   7   9   0        1.42        3.17      2.41 o
   8   9   0      129.50      132.99      6.58 o
   9   9   0        0.32       -1.49      3.09 o
  10   9   0       82.98       85.28      6.34 o
  11   9   0       21.80       20.18      4.48 o
   0  10   0      554.32      550.03     12.71 o
   1  10   0      335.99      335.17      6.63 o
   2  10   0       91.64       85.22      4.69 o
   3  10   0      492.00      492.49      9.79 o
   4  10   0      113.08      114.53      5.92 o
   5  10   0       20.06       20.42      3.25 o
   6  10   0        2.32        2.42      2.80 o
   7  10   0      552.67      611.80     14.42 o
   8  10   0       89.72       82.63      6.34 o
   9  10   0        0.20       -4.20      3.47 o
  10  10   0        8.80        8.54      4.17 o
   1  11   0        2.58       -0.76      2.94 o
   2  11   0      415.14      390.08     11.74 o
   3  11   0      313.71      312.14     11.60 o
   4  11   0       53.04       43.93      4.16 o
   5  11   0      176.04      177.39      7.76 o
   6  11   0      344.58      351.47     10.89 o
   7  11   0       80.42       82.26      7.19 o
   8  11   0       20.93       18.99      4.50 o
   9  11   0        4.95        2.77      3.71 o
   0  12   0        9.79       13.21      4.34 o
   1  12   0       47.20       61.84      5.59 o
   2  12   0        0.02        1.01      3.33 o
   3  12   0       34.46       30.96      4.40 o
   4  12   0      354.75      346.55     12.95 o
   5  12   0      113.22      128.20      7.74 o
   6  12   0        4.50        0.66      3.55 o
   7  12   0        0.53        0.71      4.50 o
   8  12   0        0.24        1.21      5.16 o
   1  13   0       37.74       42.41      5.51 o
   2  13   0      190.82      178.70     11.06 o
   3  13   0       24.51       26.54      4.58 o
   4  13   0       71.51       87.69      7.05 o
   5  13   0       13.72        9.18      4.83 o
   6  13   0       21.20       15.77      4.37 o
   7  13   0       10.59        7.72      4.89 o
   0  14   0        3.06        5.93      6.60 o
   1  14   0       81.95       74.45      7.14 o
   2  14   0        5.41        7.05      4.75 o
   3  14   0       14.74       11.96      4.81 o
   4  14   0      190.28      190.17     11.98 o
   5  14   0        0.94        9.53      5.21 o
   6  14   0        0.79        3.06      4.63 o
   1  15   0        0.14        2.31      4.29 o
   2  15   0        5.81        4.94      4.46 o
   3  15   0       67.18       97.58      9.33 o
   4  15   0        1.21        5.62      5.25 o
 -13   1   1        0.01        5.96      4.16 o
 -12   1   1      139.68      152.99      9.88 o
 -11   1   1       19.30       30.32      5.08 o
 -10   1   1       49.93       41.29      4.11 o
  -9   1   1      208.39      218.50      6.11 o
  -8   1   1        2.08        0.13      1.40 o
  -7   1   1      261.00      282.97      6.19 o
  -6   1   1       13.77       23.70      1.79 o
  -5   1   1     1032.99     1127.69      9.65 o
  -4   1   1      139.96      128.86      2.91 o
  -3   1   1      890.95      899.11      7.64 o
  -2   1   1     1983.56     1980.37     10.11 o
   2   1   1    15668.39    13893.67     60.52 o
   3   1   1      730.46      710.52      6.92 o
   4   1   1      273.14      306.28      3.87 o
   5   1   1      196.85      179.28      3.63 o
   6   1   1       56.66       62.67      2.46 o
   7   1   1       53.99       59.16      2.62 o
   8   1   1      328.51      342.00      8.47 o
   9   1   1       37.07       31.80      3.56 o
  10   1   1        1.79        2.80      3.24 o
  11   1   1       54.54       67.06      6.68 o
  12   1   1        2.93        7.87      3.35 o
  13   1   1        9.27        4.75      4.42 o
 -13   2   1       13.82       19.63      5.34 o
 -12   2   1       71.39       85.34      8.09 o
 -11   2   1        8.17        8.84      3.69 o
 -10   2   1       21.16       18.41      3.79 o
  -9   2   1       22.43       24.55      2.62 o
  -8   2   1      247.16      237.92      6.42 o
  -7   2   1     1027.75     1026.94     12.42 o
  -6   2   1     2471.36     2471.82     18.00 o
  -5   2   1       82.78       57.36      2.26 o
  -4   2   1      624.81      748.06      8.64 o
  -3   2   1      755.70      785.65      9.53 o
  -2   2   1     3201.89     3189.56     15.08 o
  -1   2   1    17130.94    14619.63     69.47 o
   0   2   1     1935.97     1852.51     12.71 o
   1   2   1    17626.67    15339.42     59.22 o
   2   2   1    12308.66    11368.99     56.59 o
   3   2   1      907.62      894.61     10.07 o
   4   2   1        0.14        2.46      1.31 o
   5   2   1        6.94       12.42      1.27 o
   6   2   1       13.77        4.42      1.15 o
   7   2   1      347.26      330.35      6.38 o
   8   2   1      364.49      357.40      7.57 o
   9   2   1      363.46      369.83      9.58 o
  10   2   1       20.62       21.59      3.98 o
  11   2   1       38.31       53.03      6.05 o
  12   2   1        5.98        3.94      4.19 o
  13   2   1        0.05        2.91      4.41 o
 -13   3   1        0.02       -0.53      4.01 o
 -12   3   1        7.36        8.01      4.19 o
 -11   3   1       12.06        8.08      3.50 o
 -10   3   1       72.04       76.09      5.74 o
  -9   3   1       18.97       21.19      3.87 o
  -8   3   1        8.74       20.15      2.67 o
  -7   3   1        0.21        1.96      1.91 o
  -6   3   1       34.81       26.70      1.97 o
  -5   3   1       94.48      122.71      4.99 o
  -4   3   1     2859.79     2903.51     38.03 o
  -3   3   1      395.09      441.73      5.20 o
  -2   3   1        8.85       21.21      1.48 o
  -1   3   1       83.20       64.46      2.03 o
   0   3   1     6718.76     6315.28     32.31 o
   1   3   1     7594.15     7308.24     20.66 o
   2   3   1       77.83       80.19      1.74 o
   3   3   1       83.80       89.36      2.47 o
   4   3   1      253.29      251.30      5.13 o
   5   3   1      640.27      657.29      8.58 o
   6   3   1      679.96      690.61      8.76 o
   7   3   1       48.57       41.70      2.42 o
   8   3   1       23.13       18.12      2.47 o
   9   3   1      402.89      427.77     10.65 o
  10   3   1       21.00       19.81      4.06 o
  11   3   1        4.00        3.37      3.47 o
  12   3   1       13.71       14.85      4.51 o
  13   3   1       70.92       96.90      8.25 o
 -13   4   1        9.02       20.68      5.22 o
 -12   4   1       69.47       63.40      6.75 o
 -11   4   1       86.77       78.93      6.17 o
 -10   4   1       21.72       20.33      3.64 o
  -9   4   1        0.58        3.65      2.38 o
  -8   4   1       60.27       52.53      3.95 o
  -7   4   1       38.25       33.94      3.29 o
  -6   4   1      234.83      231.66      7.54 o
  -5   4   1       75.73       87.15      4.07 o
  -4   4   1     1121.49     1233.92     13.94 o
  -3   4   1      865.35      929.99      8.75 o
  -2   4   1        8.18       14.03      0.97 o
  -1   4   1      553.80      580.25      4.63 o
   0   4   1     5642.37     5524.40     27.15 o
   1   4   1     6714.01     6838.57     31.79 o
   2   4   1       81.63       81.61      1.71 o
   3   4   1     1095.58     1066.98      7.89 o
   4   4   1       20.20       25.43      2.12 o
   5   4   1      500.03      528.97      8.95 o
   6   4   1       35.11       25.98      3.02 o
   7   4   1      150.80      149.64      4.65 o
   8   4   1      528.45      506.05      8.69 o
   9   4   1       66.58       63.87      4.53 o
  10   4   1        4.13        4.89      3.10 o
  11   4   1       48.02       48.08      5.68 o
  12   4   1       59.05       70.50      7.15 o
 -12   5   1       22.10       25.30      5.13 o
 -11   5   1       94.62       88.27      6.71 o
 -10   5   1        0.02        1.24      2.84 o
  -9   5   1       69.82       73.19      4.55 o
  -8   5   1      630.41      599.45     11.97 o
  -7   5   1      146.19      153.70      7.41 o
  -6   5   1      657.55      681.41     11.83 o
  -5   5   1        5.49        4.91      1.52 o
  -4   5   1        7.75       19.08      1.86 o
  -3   5   1      702.11      703.78      9.68 o
  -2   5   1      534.21      522.61      6.33 o
  -1   5   1     1370.10     1402.64     12.57 o
   0   5   1      530.19      520.93      5.18 o
   1   5   1     1411.50     1366.04      9.71 o
   2   5   1     3424.66     3673.83     20.91 o
   3   5   1     2798.67     2807.99     13.35 o
   4   5   1      109.95      121.32      3.47 o
   5   5   1     1039.29     1040.79     11.69 o
   6   5   1      551.42      528.03      9.65 o
   7   5   1     1272.08     1307.10     15.68 o
   8   5   1      249.97      268.65      7.77 o
   9   5   1       52.41       56.82      4.68 o
  10   5   1       51.60       60.48      4.94 o
  11   5   1       17.51       13.68      4.14 o
  12   5   1       18.45       24.70      4.43 o
 -12   6   1       46.57       40.82      6.30 o
 -11   6   1       22.88       21.55      4.06 o
 -10   6   1       37.19       29.97      4.28 o
  -9   6   1      148.01      140.96      7.42 o
  -8   6   1      237.49      219.12      7.50 o
  -7   6   1       56.44       45.88      3.47 o
  -6   6   1       45.08       51.45      4.19 o
  -5   6   1      341.98      367.81      7.33 o
  -4   6   1       77.97       67.87      3.41 o
  -3   6   1       56.54       39.59      2.39 o
  -2   6   1      468.70      468.46      6.03 o
  -1   6   1       72.67       45.80      1.77 o
   0   6   1     1783.52     1795.57     16.53 o
   1   6   1     1057.98     1079.00      8.60 o
   2   6   1       33.73       26.70      2.37 o
   3   6   1      190.37      203.96      3.72 o
   4   6   1       49.12       62.41      2.47 o
   5   6   1       14.60       16.54      1.85 o
   6   6   1        9.31        6.83      2.68 o
   7   6   1      714.32      703.28     12.76 o
   8   6   1       65.32       69.79      4.93 o
   9   6   1      127.75      136.32      6.53 o
  10   6   1       26.91       22.88      3.42 o
  11   6   1        0.12       -0.53      3.24 o
  12   6   1       54.89       72.32      6.86 o
 -12   7   1      141.26      166.92     11.11 o
 -11   7   1       14.68       17.04      3.52 o
 -10   7   1       17.71       21.01      3.75 o
  -9   7   1       10.65        8.79      2.97 o
  -8   7   1       65.70       61.79      5.20 o
  -7   7   1        5.57        9.85      2.74 o
  -6   7   1       24.45       24.93      2.78 o
  -5   7   1       98.20      125.58      5.13 o
  -4   7   1      181.40      175.64      5.71 o
  -3   7   1      404.53      388.63      8.04 o
  -2   7   1       35.34       42.58      2.49 o
  -1   7   1      267.78      292.80      4.61 o
   0   7   1     1368.49     1394.48     13.22 o
   1   7   1       72.94       78.46      2.82 o
   2   7   1      495.86      535.73      7.49 o
   3   7   1       17.14       21.06      1.68 o
   4   7   1        2.87        2.33      1.61 o
   5   7   1      148.10      151.99      4.50 o
   6   7   1       46.95       47.07      4.10 o
   7   7   1      477.26      487.56     10.98 o
   8   7   1       43.67       46.12      3.84 o
   9   7   1       23.93       21.30      3.07 o
  10   7   1       20.64       19.76      3.10 o
  11   7   1        3.09        8.76      3.68 o
 -11   8   1        4.03        7.98      3.44 o
 -10   8   1        3.97        9.96      3.92 o
  -9   8   1        2.77        5.45      3.03 o
  -8   8   1       16.29       12.73      2.77 o
  -7   8   1       38.59       46.23      4.03 o
  -6   8   1        0.01       -2.13      2.74 o
  -5   8   1       82.68       86.32      4.63 o
  -4   8   1       25.25       27.35      2.83 o
  -3   8   1      121.71      136.70      4.57 o
  -2   8   1      198.22      193.83      5.48 o
  -1   8   1     1866.46     1948.34     16.57 o
   0   8   1      191.10      201.03      5.35 o
   1   8   1       45.02       42.37      2.63 o
   2   8   1        5.09        8.28      1.48 o
   3   8   1      120.50      118.54      4.00 o
   4   8   1      364.18      351.61      6.29 o
   5   8   1      809.44      795.78     13.16 o
   6   8   1      538.78      509.01     11.77 o
   7   8   1      209.40      205.88      8.00 o
   8   8   1       21.23       19.39      3.16 o
   9   8   1       14.11       19.13      3.34 o
  10   8   1        5.39        4.84      2.68 o
  11   8   1        1.85        7.74      4.27 o
 -11   9   1       14.02       17.12      4.28 o
 -10   9   1       30.04       35.13      4.62 o
  -9   9   1        1.47        5.58      3.03 o
  -8   9   1      283.15      291.10     10.41 o
  -7   9   1      359.06      363.69     10.74 o
  -6   9   1      117.87      118.33      5.72 o
  -5   9   1     1056.27     1039.79     16.45 o
  -4   9   1        3.65        4.37      1.94 o
  -3   9   1        8.99       11.06      2.16 o
  -2   9   1       47.26       62.99      3.46 o
  -1   9   1        8.46       10.36      2.47 o
   0   9   1      486.02      445.97      7.83 o
   1   9   1       16.52       21.21      2.47 o
   2   9   1       33.32       31.11      2.88 o
   3   9   1      532.43      519.92      8.49 o
   4   9   1      728.23      716.03     10.95 o
   5   9   1      408.34      397.86      9.70 o
   6   9   1      659.56      665.22     14.03 o
   7   9   1      516.08      504.54     12.72 o
   8   9   1       16.74       22.05      3.40 o
   9   9   1       74.24       77.45      5.41 o
  10   9   1       14.58       28.87      5.48 o
 -10  10   1        0.01        4.19      3.70 o
  -9  10   1        6.32        7.61      3.10 o
  -8  10   1       52.81       44.23      4.92 o
  -7  10   1      145.59      156.63      7.91 o
  -6  10   1        9.45        7.35      2.71 o
  -5  10   1      639.56      634.88     12.86 o
  -4  10   1      121.10      130.92      5.32 o
  -3  10   1        4.43        3.17      3.25 o
  -2  10   1       83.07       85.19      4.66 o
  -1  10   1      476.85      443.94      9.35 o
   0  10   1      178.34      178.15      6.09 o
   1  10   1      248.40      240.74      5.76 o
   2  10   1        9.98        9.15      2.90 o
   3  10   1      295.25      254.85      8.60 o
   4  10   1      231.04      249.28      8.71 o
   5  10   1        2.19        3.06      2.46 o
   6  10   1      249.29      246.46      9.50 o
   7  10   1        9.71        9.93      3.57 o
   8  10   1       27.19       27.03      4.07 o
   9  10   1       15.92       27.77      4.74 o
  10  10   1       24.88       44.08      6.40 o
  -9  11   1       12.32        7.45      5.01 o
  -8  11   1        3.07       -1.57      4.97 o
  -7  11   1        0.86       -1.15      3.39 o
  -6  11   1       37.99       27.55      3.65 o
  -5  11   1        3.55        6.13      2.61 o
  -4  11   1        2.03        3.11      2.40 o
  -3  11   1       42.99       38.63      4.35 o
  -2  11   1       72.66       75.67      4.97 o
  -1  11   1       29.38       31.35      3.43 o
   0  11   1       65.92       66.25      3.78 o
   1  11   1       42.69       40.76      4.20 o
   2  11   1       26.50       17.13      3.59 o
   3  11   1      228.34      231.48     10.07 o
   4  11   1       44.95       44.41      4.26 o
   5  11   1      297.25      282.54     11.72 o
   6  11   1        1.16        2.86      4.06 o
   7  11   1       61.12       72.59      7.67 o
   8  11   1       36.43       53.20      7.34 o
   9  11   1        1.97        3.44      3.94 o
  -8  12   1        2.94       -0.98      4.67 o
  -7  12   1       29.43       25.85      5.59 o
  -6  12   1       88.24       85.86      6.81 o
  -5  12   1       40.43       53.09      4.53 o
  -4  12   1      114.67      131.48      6.88 o
  -3  12   1        0.45        1.27      3.06 o
  -2  12   1       11.96       18.40      3.59 o
  -1  12   1       76.87       88.20      6.18 o
   0  12   1        0.09        0.59      2.97 o
   1  12   1        4.63        3.17      2.99 o
   2  12   1      119.08      117.65      7.40 o
   3  12   1        4.39        4.07      3.49 o
   4  12   1      456.99      440.38     14.66 o
   5  12   1       41.56       49.26      5.65 o
   6  12   1        0.21       -1.54      3.57 o
   7  12   1       24.84       34.45      6.71 o
   8  12   1       30.23       52.75      8.36 o
  -7  13   1       49.07       62.64      8.00 o
  -6  13   1       56.37       55.27      6.60 o
  -5  13   1        7.25        6.86      4.40 o
  -4  13   1       57.23       72.12      6.87 o
  -3  13   1      145.59      146.63     10.22 o
  -2  13   1        5.05       12.95      4.59 o
  -1  13   1      375.06      349.51     13.68 o
   0  13   1       21.60       28.49      5.59 o
   1  13   1        9.23       15.31      4.56 o
   2  13   1        4.67        4.79      3.58 o
   3  13   1      120.14      113.29      7.97 o
   4  13   1        6.01        3.84      4.06 o
   5  13   1       12.02        3.47      4.37 o
   6  13   1       32.85       32.37      5.08 o
   7  13   1       14.22       23.10      5.96 o
  -6  14   1       28.20       24.66      7.07 o
  -5  14   1        7.39        6.71      5.60 o
  -4  14   1        0.02        8.56      5.13 o
  -3  14   1       57.58       62.68      7.45 o
  -2  14   1      131.53      127.72      9.15 o
  -1  14   1       24.08       19.85      5.20 o
   0  14   1       65.65       60.93      6.78 o
   1  14   1       39.12       40.11      6.36 o
   2  14   1        0.65        2.94      4.35 o
   3  14   1        4.09        7.37      4.76 o
   4  14   1       43.73       35.75      5.57 o
   5  14   1       59.77       75.47      7.31 o
   6  14   1        9.48        8.79      7.10 o
  -4  15   1       71.42       76.10      9.50 o
  -3  15   1        3.04        9.86      5.91 o
  -2  15   1       17.53       24.60      6.03 o
  -1  15   1       48.20       56.25      6.88 o
   0  15   1       11.61       11.78      4.71 o
   1  15   1       37.44       35.03      6.54 o
   2  15   1        3.25        5.05      4.54 o
   3  15   1       53.88       71.18      8.17 o
   4  15   1        0.06       -1.02      4.95 o
 -13   0   2      115.18      133.80     13.46 o
 -12   0   2        7.38       15.00      6.38 o
 -11   0   2      888.26      829.99     28.57 o
 -10   0   2      465.87      468.07     16.25 o
  -9   0   2       42.43       56.56     10.02 o
  -8   0   2        1.09        7.27      3.61 o
  -7   0   2       84.59       93.79      6.29 o
  -6   0   2      728.25      787.27     15.79 o
  -5   0   2     8034.53     8650.30     80.94 o
  -4   0   2      910.88      926.60      9.68 o
  -3   0   2       58.96       41.53      2.19 o
  -2   0   2     4360.97     4346.22     14.41 o
   1   0   2        6.26        8.99      0.73 o
   2   0   2    12313.45    11276.83     64.86 o
   3   0   2      352.02      353.16      4.98 o
   4   0   2     3577.33     3149.53     23.84 o
   5   0   2      283.19      310.84      6.61 o
   6   0   2      184.44      172.72      5.09 o
   7   0   2       79.79       69.06      3.79 o
   8   0   2       54.36       72.41      5.36 o
   9   0   2      678.26      624.31     22.92 o
  10   0   2      972.11      936.39     29.78 o
  11   0   2      128.68      140.00     12.90 o
  12   0   2       31.50       31.95      7.82 o
  13   0   2       49.18       46.13     11.26 o
 -13   1   2        3.37        2.26      3.84 o
 -12   1   2        2.00        6.37      3.51 o
 -11   1   2        3.95       10.53      3.67 o
 -10   1   2      210.50      180.29      7.47 o
  -9   1   2       32.84       29.58      3.73 o
  -8   1   2      131.36      131.20      4.48 o
  -7   1   2      529.77      498.59      8.25 o
  -6   1   2     3717.82     4029.90     21.05 o
  -5   1   2       57.27       50.62      2.20 o
  -4   1   2     1693.10     1662.21     14.38 o
  -3   1   2      568.60      540.16      4.88 o
  -2   1   2       41.75       35.34      2.29 o
  -1   1   2     2277.97     2074.83      9.49 o
   1   1   2      125.67      121.72      1.83 o
   2   1   2       28.73       19.09      1.72 o
   3   1   2        5.04        9.23      1.01 o
   4   1   2      277.40      271.30      4.30 o
   5   1   2      109.76      101.83      3.03 o
   6   1   2      235.99      255.17      5.29 o
   7   1   2      145.18      146.16      3.70 o
   8   1   2        3.51        2.38      1.34 o
   9   1   2      515.14      473.35     12.05 o
  10   1   2        2.51        9.61      3.94 o
  11   1   2      109.62      138.07      8.93 o
  12   1   2        0.82        4.82      5.82 o
  13   1   2        6.50       15.66      5.35 o
 -13   2   2        6.63        6.46      3.70 o
 -12   2   2       73.38       71.85      7.15 o
 -11   2   2       30.30       20.67      3.95 o
 -10   2   2        0.42       -0.28      2.47 o
  -9   2   2       13.60       11.78      1.92 o
  -8   2   2       64.93       72.37      3.71 o
  -7   2   2        0.13        3.48      1.62 o
  -6   2   2       48.11       50.35      3.30 o
  -5   2   2     8414.30     8708.08     34.07 o
  -4   2   2     3206.61     3262.05     27.21 o
  -3   2   2     2870.77     3008.99     22.40 o
  -2   2   2     3206.99     3201.98     12.52 o
  -1   2   2     1718.96     1639.78      7.52 o
   0   2   2     9720.67     8818.71     24.21 o
   1   2   2       26.27       31.36      2.37 o
   2   2   2     2249.30     2106.43     16.55 o
   3   2   2      141.54      133.36      3.03 o
   4   2   2      376.31      340.07      5.37 o
   5   2   2        5.30        5.88      1.19 o
   6   2   2      561.91      528.67      8.71 o
   7   2   2      546.48      533.10      8.58 o
   8   2   2      658.63      634.25      9.86 o
   9   2   2      149.54      152.50      6.26 o
  10   2   2       47.81       34.11      4.68 o
  11   2   2       11.93       12.17      3.60 o
  12   2   2        0.41        1.43      4.72 o
 -13   3   2        2.21        6.06      4.46 o
 -12   3   2        6.71        8.73      4.95 o
 -11   3   2       42.03       43.64      5.03 o
 -10   3   2       44.90       38.63      4.26 o
  -9   3   2      327.36      326.64     10.60 o
  -8   3   2       11.79       15.10      2.40 o
  -7   3   2      313.98      324.89      8.67 o
  -6   3   2       12.78        9.71      2.06 o
  -5   3   2     1359.23     1432.82     16.95 o
  -4   3   2     2814.68     2896.76     20.82 o
  -3   3   2      661.71      662.34      6.39 o
  -2   3   2     1235.42     1209.61      7.42 o
  -1   3   2     1476.86     1420.68      8.00 o
   0   3   2     2979.02     2914.60     10.63 o
   1   3   2     7452.39     7336.95     29.97 o
   2   3   2      500.10      478.12      3.71 o
   3   3   2       77.43      108.28      2.61 o
   4   3   2        1.09        4.37      1.18 o
   5   3   2       53.65       51.58      1.84 o
   6   3   2       34.74       34.90      2.62 o
   7   3   2        0.05        1.02      1.95 o
   8   3   2      796.75      784.14     13.06 o
   9   3   2       28.02       33.00      3.58 o
  10   3   2       60.37       74.59      6.89 o
  11   3   2       64.55       58.42      6.31 o
  12   3   2       15.06       20.61      4.49 o
 -13   4   2       52.70       68.52      7.31 o
 -12   4   2        3.49        1.27      4.02 o
 -11   4   2       99.18       98.62      7.01 o
 -10   4   2       33.18       30.35      3.77 o
  -9   4   2       25.41       28.86      3.00 o
  -8   4   2       77.28       75.25      4.56 o
  -7   4   2      491.30      453.51     11.03 o
  -6   4   2     1126.16     1112.74     16.02 o
  -5   4   2       16.81       16.61      2.40 o
  -4   4   2        0.75        0.08      1.39 o
  -3   4   2       83.22       64.35      2.16 o
  -2   4   2       32.35       45.70      1.36 o
  -1   4   2      123.74      123.05      2.14 o
   0   4   2    10687.17    10561.88     61.67 o
   1   4   2     2298.11     2301.76     18.06 o
   2   4   2     3655.86     3659.31     30.28 o
   3   4   2       77.42       72.46      2.21 o
   4   4   2        2.02       -0.33      1.32 o
   5   4   2     1109.38     1140.46     11.50 o
   6   4   2       38.86       36.76      3.33 o
   7   4   2       91.48       84.93      3.05 o
   8   4   2     1767.73     1718.71     21.12 o
   9   4   2        2.64        2.03      2.96 o
  10   4   2        0.61       -3.09      2.48 o
  11   4   2       13.52       15.64      4.04 o
  12   4   2       21.61       28.37      5.02 o
 -12   5   2        6.61        2.83      4.06 o
 -11   5   2        1.21        1.82      3.59 o
 -10   5   2        3.50        4.10      3.09 o
  -9   5   2       85.29       79.66      4.89 o
  -8   5   2        1.21       -1.20      2.76 o
  -7   5   2       12.94        9.21      2.91 o
  -6   5   2      106.79      110.74      4.41 o
  -5   5   2        0.01        2.94      2.37 o
  -4   5   2      575.55      623.33      8.06 o
  -3   5   2      371.33      382.21      5.16 o
  -2   5   2      563.59      558.79      6.53 o
  -1   5   2       57.57       55.77      1.76 o
   0   5   2     4323.31     4281.39     25.48 o
   1   5   2     5395.37     5767.24     35.35 o
   2   5   2      673.32      747.98      7.18 o
   3   5   2     2603.32     2767.81     18.27 o
   4   5   2      123.16      141.62      3.75 o
   5   5   2       33.67       28.32      2.25 o
   6   5   2       21.77       24.35      2.27 o
   7   5   2      458.64      466.73      8.89 o
   8   5   2      760.53      753.02     13.75 o
   9   5   2       25.56       29.40      3.42 o
  10   5   2        4.11        8.06      3.16 o
  11   5   2        0.10        2.52      3.36 o
  12   5   2       13.75       23.86      4.82 o
 -12   6   2       10.72       11.04      4.45 o
 -11   6   2        0.85        1.53      3.24 o
 -10   6   2        1.02        4.41      3.57 o
  -9   6   2       91.78       94.95      4.96 o
  -8   6   2       13.57        8.50      2.82 o
  -7   6   2      333.46      384.02      9.39 o
  -6   6   2       38.75       46.92      3.29 o
  -5   6   2       41.69       44.58      2.61 o
  -4   6   2      440.41      392.43      6.29 o
  -3   6   2      591.78      621.45      8.31 o
  -2   6   2        3.00        6.95      0.94 o
  -1   6   2      205.18      206.39      3.72 o
   0   6   2      514.41      543.93      8.11 o
   1   6   2     3695.10     3694.70     20.40 o
   2   6   2       19.62       16.64      1.60 o
   3   6   2     1147.27     1093.66     10.68 o
   4   6   2      206.15      205.32      4.48 o
   5   6   2      551.88      515.92      7.84 o
   6   6   2       96.36      107.64      3.92 o
   7   6   2     1058.87     1098.86     16.06 o
   8   6   2       29.92       26.28      3.31 o
   9   6   2       14.11       17.35      3.09 o
  10   6   2       10.35       15.43      3.33 o
  11   6   2       19.43       25.28      4.58 o
  12   6   2       17.65       28.29      5.01 o
 -12   7   2       13.25        8.65      3.96 o
 -11   7   2        3.31        1.87      3.02 o
 -10   7   2       18.10       20.06      3.98 o
  -9   7   2      119.63       99.76      6.53 o
  -8   7   2       48.96       48.94      3.90 o
  -7   7   2        1.70        5.28      2.23 o
  -6   7   2       43.85       47.35      2.94 o
  -5   7   2      123.02      121.35      3.75 o
  -4   7   2       22.17       15.60      2.25 o
  -3   7   2      327.37      353.82      6.77 o
  -2   7   2      269.66      263.40      5.16 o
  -1   7   2       72.46       65.12      2.27 o
   0   7   2      361.44      337.99      5.29 o
   1   7   2      117.43      149.33      3.69 o
   2   7   2     1053.71     1019.46     11.62 o
   3   7   2      413.13      410.64      7.04 o
   4   7   2       94.22       89.61      3.06 o
   5   7   2      240.53      208.57      6.33 o
   6   7   2      443.98      423.90     12.13 o
   7   7   2     1229.63     1227.52     18.65 o
   8   7   2       18.86       18.39      2.59 o
   9   7   2       14.01       17.49      2.94 o
  10   7   2        6.00        2.77      2.76 o
  11   7   2       34.80       37.47      4.85 o
 -11   8   2       29.17       29.65      4.83 o
 -10   8   2        4.30        2.75      3.29 o
  -9   8   2       25.77       23.55      3.98 o
  -8   8   2        0.18       -1.92      2.71 o
  -7   8   2       81.78       77.86      4.95 o
  -6   8   2      338.76      324.19      9.27 o
  -5   8   2        3.80        2.85      2.19 o
  -4   8   2        0.30        2.21      1.94 o
  -3   8   2       92.54       96.53      4.00 o
  -2   8   2        6.46        4.68      1.67 o
  -1   8   2      122.16      133.09      3.44 o
   0   8   2       22.39       19.66      1.93 o
   1   8   2      503.88      509.12      7.16 o
   2   8   2      203.54      191.40      6.45 o
   3   8   2     1320.78     1362.23     15.15 o
   4   8   2       37.07       30.14      2.42 o
   5   8   2        1.77        0.82      2.35 o
   6   8   2       26.85       27.48      3.71 o
   7   8   2       20.79       18.52      3.47 o
   8   8   2      178.60      188.24      8.00 o
   9   8   2        1.52        1.77      2.89 o
  10   8   2       69.78       70.96      5.88 o
  11   8   2        4.38        4.97      4.25 o
 -11   9   2        0.79        0.47      3.67 o
 -10   9   2       58.68       69.10      6.19 o
  -9   9   2        2.40        5.21      2.89 o
  -8   9   2        1.09        3.00      2.82 o
  -7   9   2       73.01       70.30      4.99 o
  -6   9   2        2.53        1.83      2.63 o
  -5   9   2        0.74        3.95      2.57 o
  -4   9   2        0.15        1.33      2.01 o
  -3   9   2      496.23      482.94      9.00 o
  -2   9   2       85.61       89.81      4.06 o
  -1   9   2       20.25       17.91      1.64 o
   0   9   2      373.52      385.72      6.97 o
   1   9   2       55.65       61.88      3.04 o
   2   9   2       62.77       75.94      4.80 o
   3   9   2       30.94       26.34      2.66 o
   4   9   2      105.75       96.14      5.20 o
   5   9   2      157.52      147.26      6.45 o
   6   9   2      252.09      257.66      9.43 o
   7   9   2       74.10       90.67      6.11 o
   8   9   2       94.49       98.34      6.92 o
   9   9   2        6.15        5.46      3.14 o
  10   9   2        6.80       11.99      3.85 o
 -10  10   2        0.72        0.95      3.68 o
  -9  10   2        1.10       -0.42      2.85 o
  -8  10   2        3.93       -1.17      3.19 o
  -7  10   2       10.90       13.57      3.43 o
  -6  10   2      217.81      232.37      8.10 o
  -5  10   2       62.87       67.33      4.06 o
  -4  10   2      144.32      135.27      5.56 o
  -3  10   2      928.81      981.80     14.13 o
  -2  10   2      533.65      544.75     10.28 o
  -1  10   2       28.80       26.54      2.47 o
   0  10   2      788.84      808.78     10.89 o
   1  10   2       15.71       28.36      3.34 o
   2  10   2       39.14       40.92      4.56 o
   3  10   2       28.27       23.32      3.70 o
   4  10   2       27.80       25.52      3.11 o
   5  10   2      801.79      794.53     15.69 o
   6  10   2        0.47        2.45      4.03 o
   7  10   2       20.56       17.67      4.90 o
   8  10   2        6.64        6.24      3.13 o
   9  10   2        4.86       11.02      5.37 o
  -9  11   2      125.63      125.90      8.42 o
  -8  11   2       10.73       10.02      3.38 o
  -7  11   2       19.16       20.58      3.78 o
  -6  11   2      273.40      266.26      9.89 o
  -5  11   2        3.81        4.17      2.43 o
  -4  11   2      139.19      148.52      6.31 o
  -3  11   2      511.46      512.82     10.12 o
  -2  11   2       90.26      103.61      5.00 o
  -1  11   2       17.01       15.00      2.67 o
   0  11   2       11.57        7.46      2.57 o
   1  11   2      140.47      136.13      7.62 o
   2  11   2        3.54        2.21      3.66 o
   3  11   2       22.62       23.15      4.18 o
   4  11   2       20.94       19.83      4.13 o
   5  11   2       13.80        8.45      3.43 o
   6  11   2       49.66       50.21      6.15 o
   7  11   2       45.36       46.29      5.73 o
   8  11   2      110.95      115.61      8.46 o
   9  11   2       13.25       18.38      4.43 o
  -8  12   2       15.40       15.73      5.04 o
  -7  12   2       57.47       55.62      6.50 o
  -6  12   2        2.17       -1.57      2.81 o
  -5  12   2       28.27       29.28      4.04 o
  -4  12   2        9.03       10.03      2.96 o
  -3  12   2      226.45      214.43      8.18 o
  -2  12   2      124.86      110.63      5.83 o
  -1  12   2       66.20       62.24      5.55 o
   0  12   2       93.40       88.68      6.31 o
   1  12   2       21.04       14.78      3.26 o
   2  12   2        1.07        0.32      3.36 o
   3  12   2       69.40       65.07      6.72 o
   4  12   2        0.46        3.88      3.56 o
   5  12   2        0.24        0.23      3.45 o
   6  12   2       41.28       48.02      5.25 o
   7  12   2      204.29      217.43     12.68 o
   8  12   2       94.40       90.56     10.30 o
  -7  13   2       90.91       92.52      7.63 o
  -6  13   2       87.23       83.46      7.10 o
  -5  13   2       10.35       14.44      3.98 o
  -4  13   2        7.24        8.03      4.40 o
  -3  13   2      100.93       90.78      7.68 o
  -2  13   2        0.76        6.19      4.25 o
  -1  13   2       20.49       19.61      4.69 o
   0  13   2       42.20       34.98      5.58 o
   1  13   2       85.80       76.59      6.62 o
   2  13   2       26.94       23.46      4.53 o
   3  13   2        1.31       -2.34      3.40 o
   4  13   2       49.23       50.73      6.15 o
   5  13   2        1.43        5.88      3.70 o
   6  13   2       11.88       17.73      4.54 o
   7  13   2       52.27       61.05      8.91 o
  -6  14   2       61.67       61.13      7.77 o
  -5  14   2        0.00       -4.65      5.02 o
  -4  14   2        9.72       21.08      6.06 o
  -3  14   2        1.91        2.39      5.23 o
  -2  14   2       82.36       94.53      8.13 o
  -1  14   2        2.27        2.62      4.17 o
   0  14   2        0.58        3.57      3.85 o
   1  14   2       20.39       18.20      5.04 o
   2  14   2        7.31        9.66      4.43 o
   3  14   2       75.23       75.98      7.22 o
   4  14   2       46.67       53.70      6.82 o
   5  14   2       58.36       61.24      7.19 o
  -4  15   2       14.76       11.71      5.77 o
  -3  15   2        5.61        6.67      5.33 o
  -2  15   2        3.61        6.22      4.24 o
  -1  15   2        8.55        4.63      4.58 o
   0  15   2        4.40       11.25      6.37 o
   1  15   2       16.40       19.82      5.27 o
   2  15   2        1.66        1.08      4.34 o
   3  15   2        7.40       12.07      5.18 o
 -13   1   3        0.91        4.88      4.20 o
 -12   1   3       18.00       25.45      4.97 o
 -11   1   3      238.46      251.49      9.27 o
 -10   1   3      216.79      190.33      7.63 o
  -9   1   3      115.20      112.19      5.74 o
  -8   1   3       19.51       12.36      2.80 o
  -7   1   3       54.89       55.39      2.83 o
  -6   1   3       47.61       58.04      3.08 o
  -5   1   3     2054.17     2141.45     12.97 o
  -4   1   3      372.59      413.99      4.49 o
  -3   1   3      297.56      268.86      3.13 o
  -2   1   3     3760.76     3654.44     14.36 o
  -1   1   3       15.09       27.14      2.23 o
   0   1   3    18467.30    16584.14     53.22 o
   1   1   3       12.38       12.94      0.93 o
   2   1   3     2861.89     2701.21     14.71 o
   3   1   3     1428.44     1410.63     13.37 o
   4   1   3      396.79      431.86      6.15 o
   5   1   3      105.63      100.99      3.58 o
   6   1   3       44.90       40.61      3.15 o
   7   1   3       80.81       79.24      4.08 o
   8   1   3      771.44      783.55     15.07 o
   9   1   3        1.80        1.99      2.89 o
  10   1   3       36.20       38.49      5.30 o
  11   1   3        7.86        8.14      3.96 o
  12   1   3        4.54       10.10      4.73 o
 -13   2   3        0.37        6.68      3.87 o
 -12   2   3       54.37       48.33      5.86 o
 -11   2   3       69.42       69.33      5.78 o
 -10   2   3      123.96      112.83      6.02 o
  -9   2   3       31.33       34.42      4.66 o
  -8   2   3       36.92       38.70      2.72 o
  -7   2   3      418.82      411.55      7.97 o
  -6   2   3       74.50       96.06      3.69 o
  -5   2   3       34.32       33.17      2.12 o
  -4   2   3      196.65      198.32      3.82 o
  -3   2   3      403.49      402.90      5.06 o
  -2   2   3     1959.18     1993.35     13.72 o
  -1   2   3       16.52        6.19      1.49 o
   0   2   3      407.75      467.46      3.13 o
   1   2   3     1554.80     1520.37     11.47 o
   2   2   3     9133.62     8819.76     41.21 o
   3   2   3     2284.53     2484.37     12.81 o
   4   2   3      242.03      240.76      4.80 o
   5   2   3        0.50        1.31      1.62 o
   6   2   3      218.07      182.30      5.85 o
   7   2   3      766.12      777.45     12.48 o
   8   2   3      183.04      176.85      7.47 o
   9   2   3       30.21       24.25      3.43 o
  10   2   3      137.44      127.06      8.28 o
  11   2   3        5.51       -0.30      3.68 o
  12   2   3        0.68        2.48      3.82 o
 -13   3   3        0.01        5.69      4.21 o
 -12   3   3       11.46       14.98      5.25 o
 -11   3   3       75.05       70.74      5.94 o
 -10   3   3       14.93       15.11      2.68 o
  -9   3   3       58.76       49.46      3.75 o
  -8   3   3      105.07      111.12      5.60 o
  -7   3   3        3.95       -1.95      1.99 o
  -6   3   3     1155.97     1244.95     14.65 o
  -5   3   3     1341.03     1412.29     11.47 o
  -4   3   3     1209.53     1341.57     12.61 o
  -3   3   3     1448.84     1474.99     11.80 o
  -2   3   3     2215.12     2129.72     16.45 o
  -1   3   3      101.87      107.16      2.18 o
   0   3   3      406.96      401.40      3.65 o
   1   3   3       75.22       84.60      1.70 o
   2   3   3       13.30       10.71      0.84 o
   3   3   3       86.88      103.73      2.67 o
   4   3   3       87.95       63.11      2.51 o
   5   3   3      356.14      316.90      6.16 o
   6   3   3        1.61        2.46      1.80 o
   7   3   3       62.48       58.11      4.39 o
   8   3   3      545.61      551.43     13.10 o
   9   3   3        2.77        1.34      2.52 o
  10   3   3       84.14       76.45      5.35 o
  11   3   3       30.69       36.60      5.63 o
  12   3   3        3.74       10.09      4.13 o
 -13   4   3        4.58       10.10      5.64 o
 -12   4   3       29.78       29.15      4.73 o
 -11   4   3       56.87       57.16      5.67 o
 -10   4   3        9.15        3.98      2.99 o
  -9   4   3        0.00        3.03      2.69 o
  -8   4   3       31.09       24.06      3.07 o
  -7   4   3        0.38       -0.14      1.76 o
  -6   4   3       21.67       21.61      2.17 o
  -5   4   3     1951.93     2101.85     14.44 o
  -4   4   3     2032.33     2190.27     12.83 o
  -3   4   3      650.75      659.02      6.64 o
  -2   4   3       80.77       64.55      1.79 o
  -1   4   3        1.46        4.30      1.22 o
   0   4   3     4253.80     4396.96     30.57 o
   1   4   3      568.05      599.64      5.51 o
   2   4   3     1722.70     1713.09     10.41 o
   3   4   3      446.10      453.49      5.33 o
   4   4   3      156.42      145.81      4.00 o
   5   4   3       54.77       60.11      2.69 o
   6   4   3       27.90       33.48      3.01 o
   7   4   3     1751.44     1740.77     19.35 o
   8   4   3      235.45      238.07      8.47 o
   9   4   3       33.27       31.41      3.51 o
  10   4   3        0.00        2.21      3.05 o
  11   4   3      111.80      130.78      8.35 o
  12   4   3        0.87        2.47      3.76 o
 -12   5   3       17.41       29.34      4.68 o
 -11   5   3        0.13        0.33      3.18 o
 -10   5   3        4.80        3.34      2.86 o
  -9   5   3      166.38      156.27      6.85 o
  -8   5   3      236.55      227.13      5.64 o
  -7   5   3       14.84       16.84      3.12 o
  -6   5   3       61.78       62.94      3.62 o
  -5   5   3      677.50      760.70     10.47 o
  -4   5   3        1.30        1.29      1.19 o
  -3   5   3       52.58       42.87      1.79 o
  -2   5   3      541.75      562.60      5.50 o
  -1   5   3      222.54      199.63      3.79 o
   0   5   3     1703.90     1834.17     14.67 o
   1   5   3      105.77      129.09      3.05 o
   2   5   3      449.79      548.96      5.94 o
   3   5   3       35.12       50.21      1.86 o
   4   5   3       11.17        8.79      1.47 o
   5   5   3       50.44       54.18      3.09 o
   6   5   3      153.08      169.96      5.03 o
   7   5   3      637.18      626.34     13.07 o
   8   5   3      230.61      227.90      8.47 o
   9   5   3       40.96       40.64      4.07 o
  10   5   3        0.00       -0.53      2.88 o
  11   5   3       79.51       85.90      7.21 o
  12   5   3       19.10       13.79      4.19 o
 -12   6   3       19.77       10.83      4.04 o
 -11   6   3        0.01       -0.54      3.95 o
 -10   6   3       13.21       12.20      4.04 o
  -9   6   3       57.44       50.17      4.14 o
  -8   6   3        1.30        1.81      2.17 o
  -7   6   3       56.77       54.65      3.59 o
  -6   6   3       23.17       15.06      2.25 o
  -5   6   3      484.29      471.66      7.49 o
  -4   6   3      288.42      291.92      5.57 o
  -3   6   3        7.91        5.68      1.10 o
  -2   6   3       24.35       32.33      1.72 o
  -1   6   3      533.90      594.74      6.38 o
   0   6   3        5.16        6.47      0.77 o
   1   6   3     1507.19     1524.36     12.58 o
   2   6   3     2644.86     2570.87     21.74 o
   3   6   3      738.45      745.80      9.74 o
   4   6   3        6.02        3.56      1.64 o
   5   6   3       39.41       43.65      2.61 o
   6   6   3        6.42       10.52      4.21 o
   7   6   3      447.08      447.40     12.11 o
   8   6   3      263.69      253.72      9.13 o
   9   6   3       89.03       82.23      5.80 o
  10   6   3       51.23       52.54      4.86 o
  11   6   3        2.08        6.37      4.01 o
 -12   7   3        5.64        1.44      3.75 o
 -11   7   3       24.83       18.81      4.89 o
 -10   7   3       55.76       47.36      5.78 o
  -9   7   3        1.41       -1.86      2.62 o
  -8   7   3       40.15       28.49      3.50 o
  -7   7   3       66.65       64.65      3.54 o
  -6   7   3       13.91       11.79      1.99 o
  -5   7   3        1.00        1.35      1.43 o
  -4   7   3       19.51       23.92      1.96 o
  -3   7   3      404.66      419.08      7.03 o
  -2   7   3      942.62      923.53     10.22 o
  -1   7   3      194.01      224.63      4.21 o
   0   7   3       36.69       30.49      1.66 o
   1   7   3     2688.33     2521.41     16.08 o
   2   7   3     1271.36     1404.33     13.34 o
   3   7   3        0.00        0.38      2.47 o
   4   7   3      296.46      304.61      8.07 o
   5   7   3      183.05      182.43      5.61 o
   6   7   3       57.12       44.44      3.95 o
   7   7   3       86.32       98.78      5.69 o
   8   7   3        0.00        0.30      2.69 o
   9   7   3      134.93      142.82      7.00 o
  10   7   3        2.61        3.99      2.63 o
  11   7   3        7.89       11.24      4.21 o
 -11   8   3        8.77        6.76      3.70 o
 -10   8   3        0.00       -1.23      3.26 o
  -9   8   3        7.90        6.92      3.04 o
  -8   8   3      167.83      172.51      7.82 o
  -7   8   3      209.98      178.06      6.72 o
  -6   8   3       16.88       11.07      2.40 o
  -5   8   3      226.56      221.74      6.87 o
  -4   8   3      168.19      185.45      5.91 o
  -3   8   3      371.67      392.33      7.43 o
  -2   8   3       24.73       30.71      2.06 o
  -1   8   3      106.82       98.70      4.55 o
   0   8   3        6.87        6.50      1.50 o
   1   8   3      140.14      172.83      4.89 o
   2   8   3       94.08       99.56      4.72 o
   3   8   3       31.74       29.75      2.92 o
   4   8   3        1.15        3.49      2.62 o
   5   8   3      280.39      245.67      8.45 o
   6   8   3        2.70        7.08      2.87 o
   7   8   3      118.75      119.86      6.28 o
   8   8   3       44.64       45.99      4.27 o
   9   8   3       22.14       19.37      3.41 o
  10   8   3        5.41        7.81      3.20 o
 -11   9   3       80.48       92.16      7.28 o
 -10   9   3       57.53       45.27      5.22 o
  -9   9   3       54.99       40.25      4.47 o
  -8   9   3        1.78        3.40      2.84 o
  -7   9   3       21.75       26.00      3.89 o
  -6   9   3      100.56      106.46      5.46 o
  -5   9   3       25.95       22.83      2.82 o
  -4   9   3      911.39      901.70     12.57 o
  -3   9   3       46.94       63.96      3.73 o
  -2   9   3      139.54      129.40      3.94 o
  -1   9   3      368.51      362.55      8.19 o
   0   9   3      388.77      369.44      7.24 o
   1   9   3      901.09      897.18     11.64 o
   2   9   3        1.94        9.74      1.89 o
   3   9   3        0.39       -4.97      3.56 o
   4   9   3      701.63      731.77     12.32 o
   5   9   3      382.94      397.87     10.10 o
   6   9   3       64.68       52.74      5.44 o
   7   9   3       26.77       14.54      3.84 o
   8   9   3        4.98        5.01      3.23 o
   9   9   3        1.46       -0.64      3.37 o
  10   9   3        3.22        6.26      3.23 o
 -10  10   3       14.91       15.55      4.12 o
  -9  10   3        1.12       -2.89      3.24 o
  -8  10   3       51.19       54.15      5.51 o
  -7  10   3       97.69       94.51      6.61 o
  -6  10   3       24.15       27.37      3.73 o
  -5  10   3      299.23      307.99      8.33 o
  -4  10   3       69.28       70.82      4.09 o
  -3  10   3      242.41      248.31      6.98 o
  -2  10   3       36.78       35.45      3.33 o
  -1  10   3      121.10      127.83      4.89 o
   0  10   3      209.89      217.75      7.54 o
   1  10   3        1.52        3.72      2.17 o
   2  10   3      124.09      115.74      7.67 o
   3  10   3      144.21      132.97      7.36 o
   4  10   3       43.12       45.84      4.48 o
   5  10   3        7.49        8.05      3.16 o
   6  10   3       46.60       47.02      5.19 o
   7  10   3        0.09        4.52      3.68 o
   8  10   3       14.78       22.33      4.13 o
   9  10   3        2.18        3.83      3.52 o
  -9  11   3        0.02       -1.52      3.11 o
  -8  11   3       11.08       15.69      3.85 o
  -7  11   3       68.92       74.09      6.17 o
  -6  11   3        0.54        2.73      3.12 o
  -5  11   3       14.02       16.26      3.16 o
  -4  11   3      131.24      128.33      5.59 o
  -3  11   3      102.21       97.54      4.84 o
  -2  11   3       32.69       19.84      2.88 o
  -1  11   3     1142.18     1103.03     16.34 o
   0  11   3      158.53      155.71      6.45 o
   1  11   3        1.37        2.05      4.44 o
   2  11   3       79.27       65.63      6.24 o
   3  11   3        9.07        2.12      3.25 o
   4  11   3      155.17      136.57      8.13 o
   5  11   3      109.90      119.70      7.91 o
   6  11   3        0.39       -0.43      4.44 o
   7  11   3       12.65       14.07      4.62 o
   8  11   3       10.55        6.27      4.03 o
  -8  12   3       12.39       16.51      4.26 o
  -7  12   3       20.88        7.42      3.63 o
  -6  12   3       21.15       24.37      3.74 o
  -5  12   3       84.49       79.30      5.88 o
  -4  12   3       23.59       20.71      3.30 o
  -3  12   3      123.64      115.94      6.06 o
  -2  12   3       41.73       40.22      3.97 o
  -1  12   3      121.35      100.15      6.63 o
   0  12   3       93.76       84.07      6.51 o
   1  12   3       41.59       37.70      5.01 o
   2  12   3        6.74        7.60      4.31 o
   3  12   3      112.53      114.53      8.39 o
   4  12   3      293.88      278.39     12.09 o
   5  12   3        3.79       10.25      3.87 o
   6  12   3       42.72       36.69      6.07 o
   7  12   3       32.86       38.07      6.47 o
  -7  13   3        4.58        7.99      4.01 o
  -6  13   3        0.20        2.10      3.25 o
  -5  13   3        1.49        9.91      3.75 o
  -4  13   3       12.57       13.24      4.53 o
  -3  13   3        1.99       -0.04      4.15 o
  -2  13   3       11.20       10.02      4.22 o
  -1  13   3       85.27       82.98      8.05 o
   0  13   3       46.53       59.19      5.93 o
   1  13   3       25.11       22.61      4.28 o
   2  13   3        9.70        3.96      4.10 o
   3  13   3       28.77       26.04      7.34 o
   4  13   3        3.21        3.61      4.53 o
   5  13   3        2.30        5.86      3.67 o
   6  13   3        2.33        5.18      4.96 o
  -6  14   3       41.83       43.48      7.30 o
  -5  14   3        0.00       -1.56      4.13 o
  -4  14   3        4.18       -0.26      4.15 o
  -3  14   3       19.55       23.09      5.31 o
  -2  14   3       28.94       31.38      5.77 o
  -1  14   3       21.71       17.28      5.15 o
   0  14   3      144.01      161.41     11.15 o
   1  14   3       35.70       27.72      5.53 o
   2  14   3        5.41        3.61      3.97 o
   3  14   3       77.36       99.72      7.92 o
   4  14   3       21.43       16.34      5.39 o
   5  14   3        2.64        8.52      5.96 o
  -3  15   3       58.72       57.29      9.35 o
  -2  15   3        2.84       10.57      4.96 o
  -1  15   3        4.05        5.88      4.85 o
   0  15   3        9.45       11.95      4.91 o
   1  15   3        6.83        7.11      4.53 o
   2  15   3       42.34       35.46      6.47 o
   3  15   3        2.72        2.93      4.56 o
 -13   0   4        6.69       20.09      7.29 o
 -12   0   4      209.76      200.80     15.24 o
 -11   0   4      186.45      163.45     14.10 o
 -10   0   4      307.70      308.84     13.69 o
  -9   0   4      678.42      666.38     18.57 o
  -8   0   4      484.29      427.53     13.99 o
  -7   0   4      564.76      581.48     10.73 o
  -6   0   4      275.47      262.19      7.37 o
  -5   0   4      165.15      154.81      4.53 o
  -4   0   4      549.43      546.00      6.46 o
  -3   0   4      212.06      265.69      3.95 o
  -2   0   4     1445.35     1367.01     17.52 o
  -1   0   4    12716.17    12055.10     76.12 o
   0   0   4     6619.33     6425.90     54.81 o
   1   0   4     1045.45     1106.67      8.71 o
   2   0   4     4873.45     4785.62     38.86 o
   3   0   4     4483.64     4776.22     74.50 o
   4   0   4     1686.18     1935.81     20.00 o
   5   0   4        4.15        5.89      1.25 o
   6   0   4       63.49       58.31      5.37 o
   7   0   4      896.60      892.19     20.66 o
   8   0   4     1648.55     1622.24     35.33 o
   9   0   4        1.83        7.96      5.14 o
  10   0   4       30.14       37.33      7.02 o
  11   0   4       30.51       16.62      6.50 o
  12   0   4       60.97       59.75     10.00 o
 -13   1   4        8.44        8.91      3.94 o
 -12   1   4       24.33       33.48      4.49 o
 -11   1   4       58.65       41.87      4.48 o
 -10   1   4      181.85      180.11      7.49 o
  -9   1   4      155.64      158.83      6.61 o
  -8   1   4        1.54        2.75      1.64 o
  -7   1   4       26.39       28.37      2.25 o
  -6   1   4      399.90      469.67      7.32 o
  -5   1   4       22.76       34.52      1.77 o
  -4   1   4     1484.05     1591.06      9.06 o
  -3   1   4       19.87       17.00      1.18 o
  -2   1   4     2282.70     2097.79     14.95 o
  -1   1   4      381.74      392.17      3.94 o
   0   1   4        0.42        1.43      0.58 o
   1   1   4        2.69        6.08      0.65 o
   2   1   4     1412.83     1410.74      9.27 o
   3   1   4     2907.36     2916.69     14.50 o
   4   1   4      833.22      863.30      9.96 o
   5   1   4      134.29      117.48      4.34 o
   6   1   4      568.54      576.64     11.78 o
   7   1   4        2.19        2.19      2.44 o
   8   1   4      196.90      183.93      7.89 o
   9   1   4      808.19      804.05     16.70 o
  10   1   4      238.88      265.20     11.77 o
  11   1   4       13.25       10.09      3.63 o
  12   1   4        8.11        6.69      4.08 o
 -13   2   4        7.93        7.56      3.91 o
 -12   2   4       10.89        4.78      3.29 o
 -11   2   4      114.01       91.08      5.84 o
 -10   2   4       53.85       62.72      4.56 o
  -9   2   4      122.43      132.91      6.26 o
  -8   2   4        1.34        4.88      2.07 o
  -7   2   4        6.71       13.19      2.76 o
  -6   2   4       79.86      105.83      3.76 o
  -5   2   4     1267.92     1286.05      9.36 o
  -4   2   4      607.02      647.68      6.33 o
  -3   2   4        5.82        5.48      0.91 o
  -2   2   4      649.72      622.90      5.53 o
  -1   2   4     1189.97     1121.08      9.28 o
   0   2   4     1079.57     1168.60      7.78 o
   1   2   4      424.69      447.63      4.02 o
   2   2   4      705.29      681.94      5.11 o
   3   2   4      860.69      970.25      7.65 o
   4   2   4     1155.49     1155.66     11.36 o
   5   2   4      727.68      741.68     13.12 o
   6   2   4       91.57       87.69      4.27 o
   7   2   4      153.48      152.28      5.84 o
   8   2   4     1860.62     1821.65     23.76 o
   9   2   4        1.49        2.22      2.70 o
  10   2   4        4.95        0.90      3.40 o
  11   2   4       49.63       52.29      6.18 o
  12   2   4        0.58        5.08      4.01 o
 -13   3   4        1.09        3.38      3.88 o
 -12   3   4        3.33        8.73      3.49 o
 -11   3   4       38.34       34.95      3.69 o
 -10   3   4       97.16       63.33      4.68 o
  -9   3   4        2.63        6.02      2.52 o
  -8   3   4       13.92       10.85      2.33 o
  -7   3   4       83.24       73.45      3.38 o
  -6   3   4        0.12        1.89      1.82 o
  -5   3   4      283.89      260.63      4.34 o
  -4   3   4      224.89      234.26      3.87 o
  -3   3   4        4.02        7.71      1.04 o
  -2   3   4      307.02      313.70      4.33 o
  -1   3   4       81.40      101.60      1.91 o
   0   3   4      376.94      350.17      3.14 o
   1   3   4      910.23      873.02      6.62 o
   2   3   4      131.45      103.57      2.46 o
   3   3   4     1298.77     1544.84      9.75 o
   4   3   4     1383.20     1273.01     13.26 o
   5   3   4       18.70       19.11      1.85 o
   6   3   4       48.50       43.11      2.99 o
   7   3   4      302.66      298.75      8.66 o
   8   3   4       17.87       15.85      4.02 o
   9   3   4       77.68       66.61      5.11 o
  10   3   4       10.23        6.12      3.08 o
  11   3   4       41.81       44.40      4.84 o
  12   3   4        0.00        2.24      3.68 o
 -13   4   4        0.14        0.64      3.78 o
 -12   4   4        4.94        8.99      3.28 o
 -11   4   4       17.38       14.44      3.92 o
 -10   4   4        5.16       12.04      3.45 o
  -9   4   4       24.01       32.71      3.72 o
  -8   4   4        1.98        2.86      3.31 o
  -7   4   4        6.91        3.75      1.77 o
  -6   4   4       13.45       15.82      1.52 o
  -5   4   4      537.47      545.53      6.71 o
  -4   4   4        0.43        0.90      1.18 o
  -3   4   4      825.06      813.63      9.13 o
  -2   4   4      613.29      666.02      5.66 o
  -1   4   4      383.69      405.12      4.36 o
   0   4   4      290.80      319.19      4.57 o
   1   4   4     1337.37     1326.96      8.67 o
   2   4   4     1436.00     1674.99      9.87 o
   3   4   4      855.43      906.28      8.05 o
   4   4   4      975.81      994.03      9.67 o
   5   4   4       98.02      103.30      3.93 o
   6   4   4        3.87        4.54      2.31 o
   7   4   4        3.87       11.16      2.78 o
   8   4   4       31.47       31.88      3.28 o
   9   4   4       29.47       34.26      3.69 o
  10   4   4      124.96      131.45      7.35 o
  11   4   4       61.50       80.49      7.02 o
  12   4   4        0.34        3.01      3.81 o
 -12   5   4        0.36        3.18      3.46 o
 -11   5   4       44.64       54.04      5.00 o
 -10   5   4       48.53       44.45      5.26 o
  -9   5   4       31.57       47.13      4.16 o
  -8   5   4       14.13       13.61      3.19 o
  -7   5   4        0.04        2.66      1.81 o
  -6   5   4        2.18        1.67      1.95 o
  -5   5   4      684.47      629.24      8.19 o
  -4   5   4      212.26      206.91      4.40 o
  -3   5   4     1447.48     1499.69     10.58 o
  -2   5   4      313.91      318.46      4.36 o
  -1   5   4      449.55      512.46      5.39 o
   0   5   4      208.73      189.16      3.62 o
   1   5   4      112.42      140.23      3.45 o
   2   5   4     2122.39     2177.45     13.48 o
   3   5   4      234.65      267.54      4.38 o
   4   5   4       80.75       58.53      2.42 o
   5   5   4      173.29      177.25      4.55 o
   6   5   4       10.89        8.18      2.30 o
   7   5   4        3.60        7.28      2.81 o
   8   5   4       23.80       25.12      3.47 o
   9   5   4       52.92       43.75      4.28 o
  10   5   4       45.51       44.85      4.88 o
  11   5   4       20.02       29.87      4.99 o
 -12   6   4        8.63        6.62      3.45 o
 -11   6   4       12.66       11.17      3.92 o
 -10   6   4       56.05       45.50      5.13 o
  -9   6   4        0.15       -1.05      2.68 o
  -8   6   4      241.18      215.43      8.29 o
  -7   6   4       31.28       26.39      2.23 o
  -6   6   4       49.46       54.96      2.98 o
  -5   6   4        1.32        1.72      1.90 o
  -4   6   4      116.83      106.71      3.45 o
  -3   6   4      772.29      751.71      7.78 o
  -2   6   4      214.98      221.34      4.76 o
  -1   6   4      588.92      632.96      7.20 o
   0   6   4      512.73      540.83      7.87 o
   1   6   4        0.47       -1.73      1.69 o
   2   6   4       36.58       32.52      2.08 o
   3   6   4       20.41       13.68      1.42 o
   4   6   4        8.88        8.87      2.77 o
   5   6   4       40.81       37.12      3.58 o
   6   6   4       46.66       42.73      4.42 o
   7   6   4       99.60       99.20      5.70 o
   8   6   4        5.87        6.40      2.62 o
   9   6   4       33.17       31.73      3.96 o
  10   6   4        0.02        3.18      2.79 o
  11   6   4       39.24       47.46      6.33 o
 -12   7   4       69.60       78.06      6.85 o
 -11   7   4       10.14        5.36      3.57 o
 -10   7   4        0.76        1.76      3.19 o
  -9   7   4       39.59       28.08      4.16 o
  -8   7   4       33.27       37.94      4.21 o
  -7   7   4       20.39       15.45      2.26 o
  -6   7   4       17.42       24.54      3.55 o
  -5   7   4      176.60      163.72      4.64 o
  -4   7   4     2719.82     2785.85     22.66 o
  -3   7   4      168.56      149.00      4.87 o
  -2   7   4      525.91      530.54      8.34 o
  -1   7   4      380.59      400.37      7.53 o
   0   7   4      937.09      893.97     15.26 o
   1   7   4      507.48      503.08      8.31 o
   2   7   4      382.31      416.92      7.50 o
   3   7   4       20.00       19.93      2.82 o
   4   7   4        1.02        4.07      1.79 o
   5   7   4        0.41       -1.99      2.61 o
   6   7   4      245.50      234.97      8.47 o
   7   7   4      132.34      147.18      6.85 o
   8   7   4       20.47       28.18      3.72 o
   9   7   4        2.63        2.21      2.77 o
  10   7   4        0.01       -3.32      3.38 o
  11   7   4        6.35        6.57      4.16 o
 -11   8   4        0.39        5.18      3.42 o
 -10   8   4        2.06       -1.55      3.14 o
  -9   8   4      143.82      153.11      8.34 o
  -8   8   4      459.53      444.09     11.38 o
  -7   8   4      292.31      265.06      8.37 o
  -6   8   4        2.48        1.67      2.52 o
  -5   8   4       18.64       21.54      2.41 o
  -4   8   4      158.45      169.54      5.51 o
  -3   8   4       88.34       93.00      3.48 o
  -2   8   4       34.39       32.56      2.42 o
  -1   8   4       16.65       14.45      2.09 o
   0   8   4      645.28      632.51     10.68 o
   1   8   4      482.35      453.73      9.40 o
   2   8   4       12.16       19.40      2.77 o
   3   8   4        0.69        2.98      2.11 o
   4   8   4      120.87      113.38      4.77 o
   5   8   4      363.52      360.92      9.97 o
   6   8   4        3.34        7.89      2.76 o
   7   8   4      256.07      248.39     10.21 o
   8   8   4       52.35       55.58      5.19 o
   9   8   4        0.07       -2.39      3.02 o
  10   8   4        1.96        3.14      3.50 o
 -11   9   4       11.54       16.43      4.31 o
 -10   9   4       27.33       21.75      3.94 o
  -9   9   4       67.80       65.58      5.92 o
  -8   9   4       76.55       75.80      5.52 o
  -7   9   4       42.13       44.12      4.57 o
  -6   9   4      323.79      325.85     10.10 o
  -5   9   4       47.11       44.94      3.55 o
  -4   9   4       15.43       21.37      2.40 o
  -3   9   4       46.54       46.71      3.28 o
  -2   9   4        7.89        3.57      2.54 o
  -1   9   4       94.56      100.27      4.65 o
   0   9   4       38.52       33.42      1.89 o
   1   9   4      264.59      241.25      7.65 o
   2   9   4      322.27      348.92      8.24 o
   3   9   4      277.86      287.19     10.34 o
   4   9   4        8.95        6.44      3.42 o
   5   9   4       51.21       46.75      5.06 o
   6   9   4        0.51        3.03      3.45 o
   7   9   4        8.19        6.31      3.03 o
   8   9   4       43.04       53.70      5.51 o
   9   9   4        1.92        1.49      3.73 o
  10   9   4       11.01       14.17      3.74 o
 -10  10   4       14.39        6.43      3.81 o
  -9  10   4      166.81      147.55      9.41 o
  -8  10   4        0.01        0.88      3.32 o
  -7  10   4       91.93       83.67      6.28 o
  -6  10   4       60.60       64.10      4.87 o
  -5  10   4       67.67       63.44      4.13 o
  -4  10   4      142.90      147.92      5.64 o
  -3  10   4       70.18       75.46      4.13 o
  -2  10   4      469.68      449.17     10.88 o
  -1  10   4       12.15       10.77      4.57 o
   0  10   4      330.60      335.57      9.60 o
   1  10   4      187.32      199.75      7.32 o
   2  10   4       76.94       76.02      5.31 o
   3  10   4      166.65      149.13      7.96 o
   4  10   4        4.67       -0.52      3.77 o
   5  10   4       29.92       21.47      3.34 o
   6  10   4        5.72        4.96      3.72 o
   7  10   4       42.14       53.54      6.01 o
   8  10   4       12.57       14.97      4.11 o
   9  10   4       52.79       53.67      6.02 o
  -9  11   4       31.12       33.72      5.17 o
  -8  11   4       11.55        8.88      3.94 o
  -7  11   4       20.93       24.31      3.89 o
  -6  11   4      115.54      114.48      6.46 o
  -5  11   4      221.05      197.02      7.43 o
  -4  11   4        9.95        9.57      2.25 o
  -3  11   4        0.00        3.41      2.32 o
  -2  11   4      135.43      130.11      6.31 o
  -1  11   4       33.03       40.31      3.79 o
   0  11   4      115.19      113.08      5.60 o
   1  11   4        0.54       -1.00      3.10 o
   2  11   4      676.89      658.55     18.11 o
   3  11   4       13.18        6.24      5.09 o
   4  11   4        4.54        3.56      3.05 o
   5  11   4       81.00       85.01      6.81 o
   6  11   4       64.35       54.62      5.96 o
   7  11   4       93.17      110.89      9.58 o
   8  11   4        4.30       10.72      4.14 o
  -8  12   4       39.68       38.47      5.44 o
  -7  12   4       75.36       84.82      6.03 o
  -6  12   4       69.77       73.70      5.57 o
  -5  12   4      130.93      137.00      7.45 o
  -4  12   4        7.77        7.64      3.05 o
  -3  12   4       76.66       73.83      5.09 o
  -2  12   4       58.02       60.00      4.64 o
  -1  12   4      196.75      206.58      9.10 o
   0  12   4        0.09       -1.99      3.23 o
   1  12   4      288.88      273.44     12.28 o
   2  12   4        1.65        3.99      3.49 o
   3  12   4       21.70        8.31      5.32 o
   4  12   4       92.39       92.79      7.30 o
   5  12   4        0.07        3.03      3.24 o
   6  12   4       28.51       18.62      4.78 o
   7  12   4       28.64       20.07      5.05 o
  -7  13   4       78.40       73.33      6.39 o
  -6  13   4        8.65        9.50      3.66 o
  -5  13   4        0.25        1.32      2.86 o
  -4  13   4       12.63       10.91      3.39 o
  -3  13   4       14.34       13.80      5.16 o
  -2  13   4       73.59       62.90      6.44 o
  -1  13   4      282.30      287.55     11.14 o
   0  13   4        3.17        5.18      3.90 o
   1  13   4       78.64       75.58      6.62 o
   2  13   4       51.37       38.89      5.41 o
   3  13   4        3.53        7.02      4.22 o
   4  13   4       58.16       59.15      6.62 o
   5  13   4       15.72       20.70      5.90 o
   6  13   4      105.91      122.09     10.27 o
  -5  14   4        0.81        0.64      5.02 o
  -4  14   4        0.03       -6.05      4.33 o
  -3  14   4       22.47       20.74      4.85 o
  -2  14   4        7.71        6.29      4.71 o
  -1  14   4       61.37       62.63      7.37 o
   0  14   4       14.36        8.85      5.10 o
   1  14   4       16.91        9.32      3.78 o
   2  14   4       44.36       50.93      5.44 o
   3  14   4       15.52       14.62      5.13 o
   4  14   4      146.17      175.57     11.62 o
  -3  15   4        2.87       -0.59      5.33 o
  -2  15   4       34.55       41.32      7.65 o
  -1  15   4      128.37      124.23     15.44 o
   0  15   4       29.71       33.39      6.26 o
   1  15   4       13.87       15.55      5.02 o
   2  15   4        1.00        0.45      5.07 o
 -13   1   5        7.29       11.40      4.93 o
 -12   1   5       38.32       41.54      4.31 o
 -11   1   5       91.96       90.88      6.91 o
 -10   1   5       39.69       45.77      4.44 o
  -9   1   5       34.20       37.97      4.48 o
  -8   1   5        4.15        5.20      2.11 o
  -7   1   5        5.15        4.69      1.88 o
  -6   1   5      805.88      780.14      7.49 o
  -5   1   5      119.13      106.73      2.72 o
  -4   1   5      716.70      802.51      5.73 o
  -3   1   5      236.59      227.22      3.29 o
  -2   1   5     1611.83     1588.91     13.52 o
  -1   1   5      267.51      269.12      3.88 o
   0   1   5     1507.64     1420.59     10.96 o
   1   1   5      163.60      180.76      2.67 o
   2   1   5     2301.78     2258.39     14.89 o
   3   1   5       48.92       57.10      2.32 o
   4   1   5      302.11      303.44      4.96 o
   5   1   5       13.28       12.85      1.86 o
   6   1   5       58.38       55.92      3.35 o
   7   1   5       49.97       61.56      5.22 o
   8   1   5        7.71        9.78      4.39 o
   9   1   5       51.66       57.33      5.07 o
  10   1   5       60.39       61.54      6.36 o
  11   1   5        7.46        9.25      4.00 o
  12   1   5        0.29        4.99      4.21 o
 -13   2   5       28.57       35.81      5.37 o
 -12   2   5        5.00        8.13      3.10 o
 -11   2   5        0.12        1.04      2.63 o
 -10   2   5        0.07        2.72      3.53 o
  -9   2   5       70.46       71.55      4.64 o
  -8   2   5       28.86       28.75      3.13 o
  -7   2   5        6.54        4.42      1.67 o
  -6   2   5       34.28       29.07      1.95 o
  -5   2   5      164.97      167.09      3.29 o
  -4   2   5      399.54      453.09      5.20 o
  -3   2   5      353.23      384.60      4.89 o
  -2   2   5     1107.79     1192.15     10.12 o
  -1   2   5      134.00      117.75      2.25 o
   0   2   5        1.03        1.80      0.61 o
   1   2   5      290.08      249.41      3.59 o
   2   2   5     9107.75     9279.33     48.76 o
   3   2   5      713.74      833.30      7.80 o
   4   2   5       66.47       74.99      3.36 o
   5   2   5        0.02        3.68      1.71 o
   6   2   5      289.94      266.61      6.91 o
   7   2   5       15.79        8.42      2.66 o
   8   2   5      618.09      618.46     13.41 o
   9   2   5      150.18      142.09      6.99 o
  10   2   5       17.68       15.86      3.01 o
  11   2   5        8.90       15.75      4.08 o
  12   2   5        1.02        4.22      4.01 o
 -13   3   5       52.76       61.73      6.41 o
 -12   3   5        0.24        5.07      3.06 o
 -11   3   5        0.15       -3.79      2.70 o
 -10   3   5       13.56        3.69      2.45 o
  -9   3   5        3.79        1.06      2.16 o
  -8   3   5      150.76      138.86      4.68 o
  -7   3   5       59.73       55.07      2.59 o
  -6   3   5      104.03      101.84      2.95 o
  -5   3   5       77.07       90.82      3.56 o
  -4   3   5     1311.50     1292.96      9.30 o
  -3   3   5       51.12       66.74      2.23 o
  -2   3   5     2688.69     2777.49     17.95 o
  -1   3   5        1.79        0.96      0.53 o
   0   3   5        2.36        2.97      0.71 o
   1   3   5     1300.99     1389.78     14.35 o
   2   3   5     1452.60     1505.14      9.25 o
   3   3   5        0.40       -0.13      0.84 o
   4   3   5        1.28        0.89      0.90 o
   5   3   5        2.59        0.84      2.57 o
   6   3   5       57.94       45.61      3.35 o
   7   3   5        8.35        9.37      2.92 o
   8   3   5        0.14        4.08      2.71 o
   9   3   5      165.20      151.32      7.33 o
  10   3   5        0.05        2.33      3.02 o
  11   3   5        6.41       11.14      3.58 o
 -13   4   5        0.81        1.32      4.05 o
 -12   4   5       11.30       14.53      3.71 o
 -11   4   5       16.86       15.32      3.00 o
 -10   4   5       35.13       34.36      3.66 o
  -9   4   5      259.17      246.75      7.93 o
  -8   4   5      296.35      319.25      7.40 o
  -7   4   5       11.42       14.07      1.91 o
  -6   4   5       20.02       15.64      2.18 o
  -5   4   5       70.08       71.00      3.00 o
  -4   4   5       44.47       54.63      2.48 o
  -3   4   5      860.88      907.27      8.48 o
  -2   4   5        0.01        0.95      1.38 o
  -1   4   5       24.15       16.56      1.41 o
   0   4   5      151.21      154.77      3.42 o
   1   4   5       38.01       40.90      1.63 o
   2   4   5       51.25       67.21      2.15 o
   3   4   5      127.32      119.34      3.52 o
   4   4   5      807.11      839.77      8.75 o
   5   4   5        7.59        5.91      1.85 o
   6   4   5      116.23      119.63      5.45 o
   7   4   5       47.77       46.14      4.01 o
   8   4   5       47.04       46.55      4.08 o
   9   4   5      126.21      125.53      6.86 o
  10   4   5       72.63       79.20      5.53 o
  11   4   5        8.35       14.53      4.31 o
 -12   5   5        2.14        0.51      3.35 o
 -11   5   5        5.78        4.38      2.69 o
 -10   5   5       45.98       30.47      3.55 o
  -9   5   5       54.70       48.77      3.76 o
  -8   5   5       11.13        6.94      2.75 o
  -7   5   5      108.77      108.69      3.22 o
  -6   5   5      385.57      412.76      7.59 o
  -5   5   5      155.06      159.67      4.79 o
  -4   5   5      560.80      555.53      7.53 o
  -3   5   5     2244.74     2320.45     17.58 o
  -2   5   5        0.02        4.46      1.49 o
  -1   5   5      117.14      114.49      2.73 o
   0   5   5     1313.60     1321.23     11.43 o
   1   5   5      217.95      263.45      4.52 o
   2   5   5      510.86      557.33      6.34 o
   3   5   5        0.31        1.74      1.13 o
   4   5   5       87.69       81.17      2.88 o
   5   5   5      431.65      436.87      6.48 o
   6   5   5        8.35        9.03      2.49 o
   7   5   5       59.83       61.42      4.13 o
   8   5   5       50.97       50.19      3.92 o
   9   5   5      180.46      200.48      8.74 o
  10   5   5        7.00       10.14      3.19 o
  11   5   5       25.58       27.13      5.52 o
 -12   6   5       14.08       14.75      4.44 o
 -11   6   5        8.46        8.80      4.36 o
 -10   6   5        9.10        1.82      2.79 o
  -9   6   5      217.20      171.31      6.96 o
  -8   6   5      117.20      118.29      5.47 o
  -7   6   5       53.47       58.15      3.61 o
  -6   6   5        6.09        4.17      2.19 o
  -5   6   5      110.34      121.23      4.44 o
  -4   6   5       37.05       32.68      2.31 o
  -3   6   5      932.47      981.29      9.41 o
  -2   6   5       70.45       78.44      2.84 o
  -1   6   5      212.94      214.02      3.99 o
   0   6   5       27.53       19.41      1.79 o
   1   6   5      941.77     1040.28     11.29 o
   2   6   5      156.96      173.35      4.69 o
   3   6   5       29.80       26.58      1.87 o
   4   6   5      133.40      132.26      4.50 o
   5   6   5        0.86        2.45      2.73 o
   6   6   5       27.03       21.50      2.82 o
   7   6   5      412.12      384.90     10.96 o
   8   6   5        8.98       14.31      2.80 o
   9   6   5        9.26       12.46      3.39 o
  10   6   5        0.64        5.19      3.24 o
  11   6   5       11.42       35.49      6.14 o
 -12   7   5        0.06        1.63      3.69 o
 -11   7   5       43.19       49.84      5.85 o
 -10   7   5        4.43        6.41      3.44 o
  -9   7   5      605.90      581.12     17.00 o
  -8   7   5        2.10        6.06      2.79 o
  -7   7   5       14.91       15.27      2.83 o
  -6   7   5      186.54      197.46      6.54 o
  -5   7   5       73.44       82.72      3.75 o
  -4   7   5      850.11      869.89     10.39 o
  -3   7   5       17.06       20.91      1.99 o
  -2   7   5       56.73       50.60      2.37 o
  -1   7   5       52.32       62.47      3.52 o
   0   7   5      138.84      132.66      4.37 o
   1   7   5       37.06       35.24      2.52 o
   2   7   5      338.25      319.50      6.81 o
   3   7   5      102.34      119.06      5.19 o
   4   7   5       78.79       73.95      4.83 o
   5   7   5       30.99       28.00      3.03 o
   6   7   5       21.22       20.40      3.09 o
   7   7   5      343.38      358.61     10.11 o
   8   7   5      168.15      163.15      7.91 o
   9   7   5        3.86       -0.64      3.74 o
  10   7   5       17.04       12.49      3.28 o
 -11   8   5       26.36       24.75      4.70 o
 -10   8   5       10.34       12.34      3.65 o
  -9   8   5       69.27       75.38      6.22 o
  -8   8   5       34.24       36.14      4.65 o
  -7   8   5       88.14       89.51      5.27 o
  -6   8   5      190.07      195.75      8.19 o
  -5   8   5      707.29      741.55      9.73 o
  -4   8   5      170.23      146.35      4.56 o
  -3   8   5      254.33      240.73      6.22 o
  -2   8   5      375.66      354.18      7.10 o
  -1   8   5        2.78        6.22      3.09 o
   0   8   5       14.88       18.57      2.82 o
   1   8   5      113.85      111.99      5.29 o
   2   8   5        0.41       -0.88      2.00 o
   3   8   5      223.26      207.38      7.13 o
   4   8   5        3.38        1.43      3.50 o
   5   8   5       45.63       42.61      4.62 o
   6   8   5       30.13       30.99      4.42 o
   7   8   5        9.57        7.97      2.90 o
   8   8   5       64.70       65.56      5.50 o
   9   8   5        0.15       -0.75      3.14 o
  10   8   5        1.99        2.40      3.50 o
 -11   9   5        5.22       -0.81      3.54 o
 -10   9   5        0.39       -0.61      3.36 o
  -9   9   5      141.24      156.81      8.83 o
  -8   9   5        8.58        5.61      3.17 o
  -7   9   5      499.49      479.15     12.25 o
  -6   9   5      278.00      265.78      8.65 o
  -5   9   5      522.51      517.04     11.02 o
  -4   9   5      582.71      536.88     10.05 o
  -3   9   5       15.83       20.43      3.94 o
  -2   9   5       19.36       18.16      3.94 o
  -1   9   5        1.30        4.14      3.19 o
   0   9   5       63.82       52.52      3.63 o
   1   9   5       63.61       64.29      4.44 o
   2   9   5        1.10       -0.53      2.73 o
   3   9   5       44.60       37.16      5.36 o
   4   9   5       58.40       53.16      4.58 o
   5   9   5      164.58      159.49      8.77 o
   6   9   5      104.51      104.02      7.55 o
   7   9   5        1.99        2.52      2.90 o
   8   9   5      128.74      149.81      8.17 o
   9   9   5       13.35       18.04      3.48 o
 -10  10   5        3.54        4.96      4.10 o
  -9  10   5        3.50       10.23      5.62 o
  -8  10   5        0.16       -1.05      3.68 o
  -7  10   5        0.18        6.82      3.62 o
  -6  10   5        0.25        5.06      2.75 o
  -5  10   5       15.18       15.68      3.27 o
  -4  10   5       61.15       69.94      4.80 o
  -3  10   5       15.87       16.12      3.61 o
  -2  10   5       86.24       79.64      6.26 o
  -1  10   5       15.04       12.98      2.74 o
   0  10   5       74.37       92.40      5.14 o
   1  10   5        0.36        1.18      2.73 o
   2  10   5       60.65       55.75      4.16 o
   3  10   5        1.96        2.63      4.00 o
   4  10   5       29.04       24.92      5.00 o
   5  10   5       54.24       47.86      5.23 o
   6  10   5        7.21        6.86      3.46 o
   7  10   5        0.81        3.68      3.63 o
   8  10   5       44.32       44.73      5.40 o
  -9  11   5       30.13       27.19      4.82 o
  -8  11   5        8.95       13.60      4.08 o
  -7  11   5       16.60       26.57      4.42 o
  -6  11   5       80.46       82.12      5.17 o
  -5  11   5        1.01        3.63      3.26 o
  -4  11   5       25.52       22.91      3.36 o
  -3  11   5       38.13       30.19      3.25 o
  -2  11   5      126.21      138.16      6.64 o
  -1  11   5      140.70      136.40      6.20 o
   0  11   5       35.60       41.04      3.84 o
   1  11   5      252.36      235.77      9.40 o
   2  11   5        0.05        2.25      3.55 o
   3  11   5       21.79       20.02      3.92 o
   4  11   5        0.28       -1.83      3.21 o
   5  11   5      154.41      151.57     10.12 o
   6  11   5       10.04       10.37      5.46 o
   7  11   5       13.14       20.15      4.52 o
   8  11   5        0.07        4.49      3.76 o
  -8  12   5       35.82       31.13      5.41 o
  -7  12   5       25.57       24.79      4.36 o
  -6  12   5       34.03       43.09      5.17 o
  -5  12   5       98.46      118.04      6.64 o
  -4  12   5        2.69        2.37      2.98 o
  -3  12   5      213.01      209.32      9.37 o
  -2  12   5        0.83        2.76      2.76 o
  -1  12   5       70.64       68.66      5.31 o
   0  12   5        0.00       -2.90      2.94 o
   1  12   5       25.82       24.41      6.11 o
   2  12   5       12.05       17.75      4.38 o
   3  12   5       47.53       47.08      5.86 o
   4  12   5       34.68       31.98      4.85 o
   5  12   5        0.16       -3.06      4.39 o
   6  12   5        0.66        1.49      4.80 o
   7  12   5        2.54        5.10      5.67 o
  -7  13   5        2.69        6.99      3.68 o
  -6  13   5       11.54       14.48      3.77 o
  -5  13   5       95.56       90.47      6.64 o
  -4  13   5        8.83       12.42      4.95 o
  -3  13   5       97.09       84.84      8.33 o
  -2  13   5        9.08        6.35      3.55 o
  -1  13   5       20.80       17.00      3.55 o
   0  13   5        0.20        1.01      3.12 o
   1  13   5      184.33      212.98     10.01 o
   2  13   5       74.37       84.37      7.79 o
   3  13   5        2.36        1.05      3.89 o
   4  13   5        1.81        5.56      5.38 o
   5  13   5      111.11      122.26      9.99 o
  -5  14   5       15.44       27.69      6.56 o
  -4  14   5       45.79       53.00      6.69 o
  -3  14   5        1.99       10.86      4.34 o
  -2  14   5        1.37        0.92      4.79 o
  -1  14   5        0.00        3.08      5.35 o
   0  14   5       22.19       12.78      3.57 o
   1  14   5       55.28       52.78      5.74 o
   2  14   5        8.75       17.99      6.49 o
   3  14   5       12.12       15.42      6.84 o
   4  14   5      150.43      202.54     14.70 o
  -2  15   5       35.59       38.90      7.31 o
  -1  15   5        4.56        8.06      5.18 o
   0  15   5        5.12        5.78      4.55 o
 -13   0   6        0.88        3.32      6.38 o
 -12   0   6       18.46       36.16      6.16 o
 -11   0   6        1.82        3.74      3.94 o
 -10   0   6      404.04      371.29     13.57 o
  -9   0   6      412.07      375.67     12.83 o
  -8   0   6      379.60      358.05     11.74 o
  -7   0   6      409.06      423.58      8.25 o
  -6   0   6       20.92       28.50      1.98 o
  -5   0   6      604.04      595.80      7.58 o
  -4   0   6      593.85      665.55      7.52 o
  -3   0   6     1177.79     1156.06     14.08 o
  -2   0   6       36.23       43.29      2.14 o
  -1   0   6      455.81      455.34      8.47 o
   0   0   6      114.65      115.19      2.68 o
   1   0   6      425.17      442.53      5.66 o
   2   0   6      830.39      969.93     11.34 o
   3   0   6     7422.43     7567.78     51.02 o
   4   0   6        2.87        2.69      2.01 o
   5   0   6       87.05       76.75      3.16 o
   6   0   6        3.34        3.64      2.16 o
   7   0   6      104.80       79.07      8.55 o
   8   0   6       51.28       46.08      7.33 o
   9   0   6       98.21       96.06     10.29 o
  10   0   6       34.28       34.43      7.53 o
  11   0   6        0.07        2.34      5.91 o
 -13   1   6        5.82       15.64      3.94 o
 -12   1   6       19.32       23.27      3.75 o
 -11   1   6        2.03        7.23      2.88 o
 -10   1   6        0.54        4.94      2.61 o
  -9   1   6      190.80      195.67      6.72 o
  -8   1   6      206.39      192.57      6.16 o
  -7   1   6      972.49      929.78      8.64 o
  -6   1   6        4.92        4.81      1.52 o
  -5   1   6       43.30       46.66      1.76 o
  -4   1   6      773.14      863.10      6.60 o
  -3   1   6      101.45       96.72      2.38 o
  -2   1   6     1286.16     1457.52     12.10 o
  -1   1   6      730.60      718.81      6.04 o
   0   1   6      300.29      282.32      3.03 o
   1   1   6        4.96        8.22      0.78 o
   2   1   6      462.90      533.31      6.07 o
   3   1   6        5.71        2.12      0.93 o
   4   1   6      195.16      157.19      4.00 o
   5   1   6      144.40      156.14      5.01 o
   6   1   6       20.09       15.08      2.18 o
   7   1   6        0.01        2.38      2.21 o
   8   1   6        8.66        9.71      2.70 o
   9   1   6       85.88       84.87      5.62 o
  10   1   6        0.16        2.27      2.94 o
  11   1   6        1.16        9.34      4.06 o
 -13   2   6       20.03       21.60      4.34 o
 -12   2   6       13.79       14.94      3.12 o
 -11   2   6       76.86       89.92      5.41 o
 -10   2   6      209.15      194.90      7.17 o
  -9   2   6        6.88       12.40      2.77 o
  -8   2   6      193.74      195.62      6.04 o
  -7   2   6      942.75      902.29     10.63 o
  -6   2   6      287.72      329.72      5.67 o
  -5   2   6        0.76       -0.18      1.21 o
  -4   2   6      272.53      244.70      4.04 o
  -3   2   6      507.82      569.67      7.22 o
  -2   2   6     1911.52     1945.49     11.76 o
  -1   2   6      636.35      642.23      6.89 o
   0   2   6      463.78      493.11      4.63 o
   1   2   6       24.32       23.24      1.31 o
   2   2   6      410.13      398.79      5.64 o
   3   2   6      898.01      961.15      7.48 o
   4   2   6        7.55        2.01      1.78 o
   5   2   6       10.92       11.32      1.95 o
   6   2   6       46.13       41.68      3.18 o
   7   2   6       44.93       44.52      3.87 o
   8   2   6       37.72       41.07      3.96 o
   9   2   6        4.25        0.88      2.60 o
  10   2   6       19.24       17.58      3.26 o
  11   2   6        5.06        5.64      3.42 o
 -13   3   6        3.38        9.00      4.32 o
 -12   3   6        0.92        6.65      2.98 o
 -11   3   6        4.65        2.10      3.08 o
 -10   3   6      139.77      138.43      6.14 o
  -9   3   6        4.01        5.82      2.55 o
  -8   3   6      201.48      210.07      6.70 o
  -7   3   6      554.95      523.97      7.13 o
  -6   3   6       94.56       90.80      3.35 o
  -5   3   6      912.40      954.52      9.74 o
  -4   3   6      193.90      207.79      4.34 o
  -3   3   6       35.01       24.04      2.32 o
  -2   3   6       29.96       24.47      1.59 o
  -1   3   6      268.79      258.90      4.56 o
   0   3   6      960.12     1069.73      6.96 o
   1   3   6      144.53      143.56      3.07 o
   2   3   6     1060.75     1092.20      9.66 o
   3   3   6       92.94       84.79      2.73 o
   4   3   6     2810.58     2764.17     16.66 o
   5   3   6       28.44       33.98      2.71 o
   6   3   6      100.88       94.21      5.06 o
   7   3   6       97.24      112.79      5.85 o
   8   3   6      216.73      203.12      8.09 o
   9   3   6       41.50       53.10      4.73 o
  10   3   6        0.03        1.17      2.78 o
  11   3   6       33.62       48.17      6.39 o
 -12   4   6        1.85        1.47      4.07 o
 -11   4   6        0.00        1.80      2.83 o
 -10   4   6      291.25      265.04      8.37 o
  -9   4   6      238.51      212.87      7.09 o
  -8   4   6      434.66      416.40      9.28 o
  -7   4   6       63.09       63.66      3.78 o
  -6   4   6      143.77      136.44      5.18 o
  -5   4   6        9.58       11.43      1.73 o
  -4   4   6      628.83      625.79     10.61 o
  -3   4   6      506.38      575.70      7.43 o
  -2   4   6      153.82      121.37      3.00 o
  -1   4   6       66.62       64.02      2.05 o
   0   4   6      657.62      661.33      6.84 o
   1   4   6        1.16        5.33      0.80 o
   2   4   6      147.53      157.81      3.06 o
   3   4   6      720.52      780.47      8.37 o
   4   4   6      512.02      507.53      7.12 o
   5   4   6        1.70        1.17      1.77 o
   6   4   6        3.66        0.36      2.40 o
   7   4   6      374.95      361.01     10.15 o
   8   4   6       13.31       11.50      2.74 o
   9   4   6      260.10      273.30      9.96 o
  10   4   6        2.23        8.07      3.20 o
  11   4   6        2.53       13.42      4.26 o
 -12   5   6        1.68        7.42      3.78 o
 -11   5   6       77.55       72.30      5.31 o
 -10   5   6        1.01        3.90      3.66 o
  -9   5   6       24.48       26.70      3.09 o
  -8   5   6     1033.54      944.69     14.98 o
  -7   5   6        0.01        3.74      2.52 o
  -6   5   6       67.86       58.08      3.28 o
  -5   5   6      171.65      148.52      5.43 o
  -4   5   6      626.63      688.75      8.93 o
  -3   5   6        5.34        3.00      2.09 o
  -2   5   6      234.42      230.30      4.21 o
  -1   5   6     1328.27     1318.88     11.05 o
   0   5   6       16.07       16.79      1.88 o
   1   5   6        2.86        3.46      1.26 o
   2   5   6      475.82      460.60      6.52 o
   3   5   6       22.32       22.44      1.83 o
   4   5   6       98.68      107.28      3.47 o
   5   5   6       15.07       12.92      2.69 o
   6   5   6       30.12       27.40      3.84 o
   7   5   6      173.19      179.71      7.32 o
   8   5   6       46.54       44.97      4.04 o
   9   5   6       13.60       25.09      4.13 o
  10   5   6        9.51        9.90      3.47 o
 -12   6   6       25.36       20.92      4.35 o
 -11   6   6       11.32       13.18      3.72 o
 -10   6   6       10.38        7.06      3.01 o
  -9   6   6      121.92      115.31      5.58 o
  -8   6   6       44.62       58.23      4.31 o
  -7   6   6       64.90       62.58      3.48 o
  -6   6   6        0.20        2.01      4.26 o
  -5   6   6      224.52      241.37      6.29 o
  -4   6   6       12.72       14.88      2.18 o
  -3   6   6      308.43      270.84      6.30 o
  -2   6   6       95.42       86.00      3.52 o
  -1   6   6        0.02        0.30      1.05 o
   0   6   6      112.44      128.96      5.89 o
   1   6   6        0.44        2.60      1.18 o
   2   6   6        5.85        3.89      1.56 o
   3   6   6       79.54       81.38      3.50 o
   4   6   6       30.89       31.12      2.34 o
   5   6   6      316.73      326.84      7.45 o
   6   6   6        0.24        2.02      2.09 o
   7   6   6        8.53       10.31      2.60 o
   8   6   6        9.08        8.61      2.87 o
   9   6   6       16.06       15.85      3.57 o
  10   6   6       42.70       53.22      6.16 o
 -11   7   6       18.41       20.20      4.13 o
 -10   7   6       11.80       11.89      3.11 o
  -9   7   6        4.21       10.22      3.05 o
  -8   7   6      544.74      527.66     13.02 o
  -7   7   6      113.89      108.84      4.95 o
  -6   7   6        0.33        4.76      3.42 o
  -5   7   6      366.05      343.43      7.49 o
  -4   7   6        9.94        9.14      1.85 o
  -3   7   6        2.13       -3.51      2.34 o
  -2   7   6      507.48      493.99      7.32 o
  -1   7   6        0.29        1.21      1.47 o
   0   7   6        0.62        2.33      2.11 o
   1   7   6       15.31       11.70      2.53 o
   2   7   6      167.94      171.24      5.15 o
   3   7   6       26.59       40.54      3.34 o
   4   7   6        2.51        3.49      2.12 o
   5   7   6       13.37        8.29      2.48 o
   6   7   6      174.84      172.01      7.61 o
   7   7   6      134.12      130.91      7.00 o
   8   7   6       13.71       14.22      3.61 o
   9   7   6       25.25       21.66      3.62 o
  10   7   6       49.51       50.14      5.37 o
 -11   8   6       41.62       36.31      4.89 o
 -10   8   6        2.06        5.36      3.24 o
  -9   8   6      139.50      112.83      8.16 o
  -8   8   6      175.32      184.35      8.14 o
  -7   8   6       17.88       12.75      3.56 o
  -6   8   6      363.60      359.49      9.06 o
  -5   8   6      434.76      425.16      9.22 o
  -4   8   6        8.51        6.92      2.62 o
  -3   8   6       47.32       31.87      2.82 o
  -2   8   6        5.77        7.52      1.75 o
  -1   8   6      131.79      145.33      5.45 o
   0   8   6        0.50        1.90      1.52 o
   1   8   6       67.51       67.51      4.37 o
   2   8   6        8.48        7.39      2.86 o
   3   8   6        0.04        0.27      2.34 o
   4   8   6       10.37       17.21      3.63 o
   5   8   6       54.86       60.81      5.43 o
   6   8   6      115.12      104.21      6.79 o
   7   8   6        0.03       -2.18      2.60 o
   8   8   6       34.22       35.67      4.34 o
   9   8   6       34.25       39.79      4.76 o
 -10   9   6      111.41      103.48      9.59 o
  -9   9   6        3.89       10.73      3.67 o
  -8   9   6        1.55       -0.08      3.19 o
  -7   9   6      106.33      113.58      5.90 o
  -6   9   6       75.36      100.35      5.26 o
  -5   9   6       18.07       20.87      2.98 o
  -4   9   6       15.19       17.82      2.84 o
  -3   9   6      225.24      225.81      6.81 o
  -2   9   6      105.88      129.26      5.08 o
  -1   9   6       13.97       15.63      3.04 o
   0   9   6       71.17       68.31      4.73 o
   1   9   6        1.44       -0.24      2.48 o
   2   9   6        3.03        3.16      2.21 o
   3   9   6      388.08      372.58     10.74 o
   4   9   6        0.20        4.39      3.59 o
   5   9   6      146.62      121.77      7.87 o
   6   9   6        1.07        2.56      3.36 o
   7   9   6        3.33        6.63      3.06 o
   8   9   6        1.13        1.19      3.06 o
   9   9   6       24.05       27.20      3.91 o
 -10  10   6       32.26       33.28      5.45 o
  -9  10   6       12.02       16.02      4.35 o
  -8  10   6       34.91       30.78      6.16 o
  -7  10   6      103.91      115.99      7.87 o
  -6  10   6       43.62       43.71      4.09 o
  -5  10   6       16.97       19.21      2.84 o
  -4  10   6      433.86      398.72     10.74 o
  -3  10   6        1.35        0.67      2.17 o
  -2  10   6      102.82       92.38      5.37 o
  -1  10   6      242.44      238.33      8.84 o
   0  10   6       90.41       92.94      5.56 o
   1  10   6       83.91       83.18      5.26 o
   2  10   6       21.31       16.56      2.93 o
   3  10   6       47.86       44.46      4.62 o
   4  10   6      116.28      131.90      7.69 o
   5  10   6        0.95        2.02      4.10 o
   6  10   6        2.67        5.02      3.79 o
   7  10   6       76.90       75.82      6.58 o
   8  10   6       11.73       11.72      3.42 o
  -9  11   6        2.93        3.14      4.56 o
  -8  11   6       16.78       26.54      4.83 o
  -7  11   6      124.26      124.34      8.56 o
  -6  11   6       54.97       55.93      5.34 o
  -5  11   6       73.54       70.24      5.14 o
  -4  11   6       30.01       34.71      3.63 o
  -3  11   6       66.30       61.07      4.68 o
  -2  11   6      167.10      161.34      6.85 o
  -1  11   6       19.66       25.73      3.41 o
   0  11   6       46.35       51.27      4.61 o
   1  11   6      126.12      105.25      7.09 o
   2  11   6      111.43       90.73      6.63 o
   3  11   6        1.13        1.60      3.68 o
   4  11   6        0.06       -2.56      5.05 o
   5  11   6       52.97       52.24      5.95 o
   6  11   6       21.02       10.98      4.17 o
   7  11   6       15.07       11.53      4.29 o
  -8  12   6       45.84       44.09      7.94 o
  -7  12   6       50.42       59.83      6.82 o
  -6  12   6       14.63       17.32      3.83 o
  -5  12   6       74.05       62.60      5.20 o
  -4  12   6        3.84        6.63      2.73 o
  -3  12   6      117.28      117.80      7.01 o
  -2  12   6        0.24       -0.03      2.87 o
  -1  12   6        1.53       -0.03      3.65 o
   0  12   6        5.81        1.61      3.59 o
   1  12   6       37.48       40.06      5.11 o
   2  12   6        4.33        5.09      3.76 o
   3  12   6        7.79        7.34      4.26 o
   4  12   6       85.37       72.37      8.07 o
   5  12   6       45.35       44.01      7.01 o
   6  12   6        2.52        5.73      5.26 o
  -6  13   6        1.67        2.77      3.80 o
  -5  13   6       16.46       17.59      4.02 o
  -4  13   6        1.51        3.99      3.74 o
  -3  13   6       12.64       20.54      4.31 o
  -2  13   6        9.66        8.94      3.73 o
  -1  13   6      132.14      133.90      8.13 o
   0  13   6        0.53       -2.57      3.22 o
   1  13   6      130.31      125.72      9.35 o
   2  13   6       67.05       66.32      8.94 o
   3  13   6      162.90      145.82     11.97 o
   4  13   6        2.45       12.49      6.49 o
   5  13   6       20.26       37.38      6.49 o
  -4  14   6       52.45       71.35      7.79 o
  -3  14   6       12.25       14.04      4.37 o
  -2  14   6      120.26      121.63      9.44 o
  -1  14   6      182.06      170.48      9.65 o
   0  14   6        8.20        8.78      3.79 o
   1  14   6        7.12        5.76      7.38 o
   2  14   6       53.28       59.80      8.09 o
   3  14   6       73.90       90.72     10.55 o
 -13   1   7       11.57       15.34      4.51 o
 -12   1   7        1.73        4.12      3.25 o
 -11   1   7        2.32        4.22      2.77 o
 -10   1   7       27.14       28.92      3.84 o
  -9   1   7       80.30       79.87      4.44 o
  -8   1   7      865.89      804.93     11.63 o
  -7   1   7       55.36       57.99      2.39 o
  -6   1   7      146.59      153.71      3.64 o
  -5   1   7       20.35       21.12      1.18 o
  -4   1   7       13.29       20.42      1.55 o
  -3   1   7      534.10      601.68      6.58 o
  -2   1   7     3800.33     3706.69     22.46 o
  -1   1   7      437.40      441.14      4.84 o
   0   1   7      174.00      165.88      2.60 o
   1   1   7       55.64       72.45      2.05 o
   2   1   7      754.07      754.33      8.63 o
   3   1   7      154.28      167.43      3.92 o
   4   1   7        8.94       12.89      1.85 o
   5   1   7       45.21       43.69      2.55 o
   6   1   7       20.22       20.57      3.10 o
   7   1   7      147.58      132.20      5.67 o
   8   1   7       54.73       59.38      4.70 o
   9   1   7        5.07        4.47      3.24 o
  10   1   7        4.82        7.54      3.64 o
  11   1   7       30.32       31.04      5.39 o
 -13   2   7        2.81        8.90      4.10 o
 -12   2   7       19.84       33.19      4.14 o
 -11   2   7        5.73        6.06      3.10 o
 -10   2   7       38.25       48.46      3.89 o
  -9   2   7       81.30       86.14      4.67 o
  -8   2   7     2373.78     2299.23     19.83 o
  -7   2   7       39.34       37.21      2.24 o
  -6   2   7       45.41       42.81      2.60 o
  -5   2   7       54.91       54.63      2.92 o
  -4   2   7        1.77        0.77      1.65 o
  -3   2   7        4.23        8.44      0.97 o
  -2   2   7      356.66      376.62      6.53 o
  -1   2   7       70.13       75.66      2.08 o
   0   2   7       36.33       29.96      1.30 o
   1   2   7      419.75      420.58      5.30 o
   2   2   7      483.28      447.78      6.46 o
   3   2   7       15.21       13.45      1.71 o
   4   2   7      209.27      211.84      4.24 o
   5   2   7       10.24        9.04      1.92 o
   6   2   7       36.67       26.50      3.21 o
   7   2   7        2.51        3.20      2.26 o
   8   2   7       69.99       61.80      4.74 o
   9   2   7        1.47       -0.27      2.80 o
  10   2   7        0.07        1.72      2.93 o
  11   2   7       10.07       17.05      4.73 o
 -12   3   7       29.94       33.33      3.96 o
 -11   3   7       13.56       17.63      3.30 o
 -10   3   7       29.38       26.04      3.28 o
  -9   3   7      576.00      561.18     10.76 o
  -8   3   7      152.26      135.25      5.40 o
  -7   3   7      179.40      182.15      5.72 o
  -6   3   7       80.09       69.55      3.09 o
  -5   3   7      236.23      240.16      4.80 o
  -4   3   7        4.35        2.45      1.38 o
  -3   3   7     1222.05     1359.35      9.87 o
  -2   3   7        9.32       10.26      1.35 o
  -1   3   7      602.92      651.75      7.98 o
   0   3   7       91.36       95.63      2.58 o
   1   3   7       21.84       20.13      1.41 o
   2   3   7      697.55      641.89      8.05 o
   3   3   7      170.54      157.84      4.40 o
   4   3   7       88.97       82.87      2.62 o
   5   3   7       99.08       97.85      4.91 o
   6   3   7       14.78       13.08      2.63 o
   7   3   7       42.80       37.01      3.54 o
   8   3   7        0.16        2.12      2.53 o
   9   3   7        2.45        3.13      2.39 o
  10   3   7        0.14        2.58      2.93 o
 -12   4   7        9.30        9.75      3.26 o
 -11   4   7        6.54        7.71      3.19 o
 -10   4   7        5.04        6.33      2.68 o
  -9   4   7      174.56      164.14      6.35 o
  -8   4   7      542.76      574.48     10.85 o
  -7   4   7      104.11       89.45      4.74 o
  -6   4   7      210.25      213.10      5.53 o
  -5   4   7      275.87      297.43      6.20 o
  -4   4   7      122.34      133.85      4.25 o
  -3   4   7       86.82      100.27      2.93 o
  -2   4   7      115.80      108.38      3.49 o
  -1   4   7       32.28       26.09      1.69 o
   0   4   7      139.90      130.87      3.12 o
   1   4   7      677.15      687.28      7.95 o
   2   4   7      877.76      910.14      9.21 o
   3   4   7      816.90      792.32     10.47 o
   4   4   7       24.77       23.79      1.83 o
   5   4   7        2.45        3.94      2.11 o
   6   4   7      241.76      215.25      7.68 o
   7   4   7        9.60        8.31      2.64 o
   8   4   7       53.13       50.28      4.50 o
   9   4   7        8.88        9.69      3.16 o
  10   4   7        0.61        4.25      3.23 o
 -12   5   7        0.49        1.16      3.74 o
 -11   5   7       27.02       34.54      4.39 o
 -10   5   7        9.44       12.47      2.84 o
  -9   5   7      167.98      188.51      6.90 o
  -8   5   7        2.39        1.03      2.33 o
  -7   5   7       57.58       60.36      3.71 o
  -6   5   7       16.99       13.29      2.07 o
  -5   5   7       98.06       93.60      3.93 o
  -4   5   7       12.05       17.97      2.59 o
  -3   5   7      108.27       86.31      3.11 o
  -2   5   7       70.37       69.46      2.53 o
  -1   5   7        0.48        0.23      1.20 o
   0   5   7      310.22      342.91      7.73 o
   1   5   7        3.14        6.33      1.15 o
   2   5   7      270.43      270.43      5.04 o
   3   5   7       36.41       36.05      2.22 o
   4   5   7      402.00      391.82      7.88 o
   5   5   7       15.07       13.44      2.85 o
   6   5   7      690.65      669.89     13.43 o
   7   5   7       13.51       14.25      2.96 o
   8   5   7        2.98        4.12      2.80 o
   9   5   7       21.67       17.28      3.74 o
  10   5   7       55.43       72.43      6.40 o
 -12   6   7       18.60       18.82      4.31 o
 -11   6   7       11.21       12.33      3.51 o
 -10   6   7      102.83       98.21      6.41 o
  -9   6   7      353.11      363.80      9.57 o
  -8   6   7       75.50       73.60      4.90 o
  -7   6   7      240.96      242.87      7.04 o
  -6   6   7        3.87        4.08      1.94 o
  -5   6   7        3.93        0.12      2.17 o
  -4   6   7      259.48      294.77      6.37 o
  -3   6   7      125.79      105.22      3.35 o
  -2   6   7      384.40      406.69      6.10 o
  -1   6   7       20.36       26.79      2.01 o
   0   6   7      155.80      182.24      5.46 o
   1   6   7      220.80      209.75      5.03 o
   2   6   7      457.40      463.29      8.31 o
   3   6   7        1.81        3.43      1.22 o
   4   6   7      286.73      287.98      6.29 o
   5   6   7      464.42      423.15      8.71 o
   6   6   7       32.33       28.05      3.46 o
   7   6   7       15.31       15.95      3.06 o
   8   6   7        5.40        3.28      2.97 o
   9   6   7      101.28      112.77      7.84 o
  10   6   7       76.51       96.98      7.58 o
 -11   7   7       35.88       39.00      4.79 o
 -10   7   7       64.89       55.31      5.20 o
  -9   7   7      106.20      115.55      7.18 o
  -8   7   7       11.89       13.51      3.25 o
  -7   7   7       84.64       89.20      4.64 o
  -6   7   7       48.23       45.63      3.33 o
  -5   7   7        8.14        3.71      1.99 o
  -4   7   7      905.79      952.82     13.01 o
  -3   7   7      532.95      540.08     10.33 o
  -2   7   7      324.25      356.41      6.54 o
  -1   7   7      147.49      145.36      4.76 o
   0   7   7       22.91       21.46      2.23 o
   1   7   7        0.01        0.98      2.24 o
   2   7   7      169.24      176.83      5.80 o
   3   7   7       49.17       50.62      4.36 o
   4   7   7       12.99        9.12      2.34 o
   5   7   7       17.59       22.70      3.27 o
   6   7   7      237.24      200.74      8.32 o
   7   7   7       17.60       12.95      3.21 o
   8   7   7        0.05       -0.84      3.11 o
   9   7   7      128.14      141.63      8.27 o
 -11   8   7        3.74        5.16      4.22 o
 -10   8   7       13.33       11.50      4.68 o
  -9   8   7      107.54      104.92      7.74 o
  -8   8   7       85.89       97.96      6.11 o
  -7   8   7      154.70      163.75      6.58 o
  -6   8   7        2.00        2.98      2.44 o
  -5   8   7       32.50       36.29      2.99 o
  -4   8   7      358.05      323.10      8.67 o
  -3   8   7       54.89       47.41      3.70 o
  -2   8   7       28.70       38.46      2.76 o
  -1   8   7      124.90      118.01      5.97 o
   0   8   7        4.69       11.04      2.93 o
   1   8   7       25.74       23.09      5.41 o
   2   8   7        4.70        9.70      2.14 o
   3   8   7       21.77       24.71      3.35 o
   4   8   7        5.18        5.78      2.92 o
   5   8   7      268.14      265.31     11.23 o
   6   8   7       10.64        3.47      2.84 o
   7   8   7        4.54        6.30      3.02 o
   8   8   7        0.72        1.16      3.25 o
   9   8   7        2.94        8.84      3.80 o
 -10   9   7        8.55       14.78      4.64 o
  -9   9   7        5.73        9.29      3.55 o
  -8   9   7       44.32       41.90      5.24 o
  -7   9   7        3.28        3.61      3.51 o
  -6   9   7      111.84      109.47      5.52 o
  -5   9   7      331.04      345.05      9.68 o
  -4   9   7      115.75      110.22      6.54 o
  -3   9   7        3.23        6.55      2.63 o
  -2   9   7       69.62       73.45      4.99 o
  -1   9   7      108.67      103.61      5.93 o
   0   9   7       16.45       25.18      3.39 o
   1   9   7        6.45        0.61      3.32 o
   2   9   7       19.72       21.59      2.84 o
   3   9   7      126.24      136.06      7.76 o
   4   9   7       41.40       26.45      4.12 o
   5   9   7       25.54       33.97      4.60 o
   6   9   7       15.59       10.28      3.16 o
   7   9   7       16.88       12.90      3.15 o
   8   9   7       32.85       26.89      4.25 o
  -9  10   7       13.09       12.67      5.02 o
  -8  10   7        1.71        7.04      5.63 o
  -7  10   7       10.80       10.47      3.66 o
  -6  10   7        8.24       12.13      3.03 o
  -5  10   7       13.69        8.73      3.15 o
  -4  10   7        7.77        7.81      2.54 o
  -3  10   7       24.82       24.58      3.27 o
  -2  10   7        0.01       -0.26      2.52 o
  -1  10   7       45.69       33.39      4.34 o
   0  10   7        0.02        1.10      2.38 o
   1  10   7       29.15       19.71      3.06 o
   2  10   7        0.23        0.54      2.69 o
   3  10   7        9.17        5.92      4.03 o
   4  10   7        7.38       11.65      6.00 o
   5  10   7       21.34       17.93      4.46 o
   6  10   7        8.58        6.70      4.04 o
   7  10   7       21.11       18.83      3.81 o
  -8  11   7       23.68       28.81      5.81 o
  -7  11   7      119.45      116.27      9.54 o
  -6  11   7       10.38       10.62      4.43 o
  -5  11   7        0.12       -0.69      2.63 o
  -4  11   7       22.09       24.70      3.42 o
  -3  11   7       75.96       81.89      5.31 o
  -2  11   7       71.48       67.62      5.16 o
  -1  11   7      239.32      242.53      9.52 o
   0  11   7      232.26      243.74      9.33 o
   1  11   7       24.40       20.10      3.90 o
   2  11   7       24.19       20.68      4.73 o
   3  11   7        1.37        5.05      4.18 o
   4  11   7      208.97      201.71     11.90 o
   5  11   7        2.36       -0.17      4.54 o
   6  11   7        6.55        7.24      4.14 o
  -7  12   7       37.37       35.29      5.83 o
  -6  12   7       48.68       46.48      4.56 o
  -5  12   7       38.14       35.61      4.01 o
  -4  12   7       20.62       20.27      3.46 o
  -3  12   7        5.42        7.04      3.16 o
  -2  12   7        0.07        2.08      3.96 o
  -1  12   7      515.18      543.19     16.47 o
   0  12   7       11.81       11.54      3.69 o
   1  12   7       11.81       11.11      4.51 o
   2  12   7        3.94        9.26      5.11 o
   3  12   7      113.57      119.23     11.04 o
   4  12   7        3.53        7.69      6.60 o
   5  12   7        2.27        5.47      4.92 o
  -6  13   7       12.17        8.24      5.59 o
  -5  13   7      118.16      132.18      9.19 o
  -4  13   7       14.14       22.49      4.08 o
  -3  13   7        1.87        5.42      3.48 o
  -2  13   7      116.03      125.09      7.95 o
  -1  13   7       76.40       74.34      6.35 o
   0  13   7        7.72       10.86      5.26 o
   1  13   7       29.16       39.75      6.15 o
   2  13   7        5.02       19.51      6.40 o
   3  13   7        8.18       19.16      6.37 o
   4  13   7       84.82      108.15     11.07 o
  -3  14   7       21.58       21.83      4.91 o
  -2  14   7        6.26        4.37      3.52 o
  -1  14   7       68.35       70.89      7.51 o
   0  14   7        9.46        8.28      4.42 o
   1  14   7       44.04       75.31      9.72 o
 -12   0   8       82.89      106.69     10.20 o
 -11   0   8       64.88       67.08      7.65 o
 -10   0   8      212.21      215.59     10.45 o
  -9   0   8       46.33       39.60      5.19 o
  -8   0   8     2848.06     2841.40     41.43 o
  -7   0   8      833.62      782.75     17.79 o
  -6   0   8        5.61        4.22      2.34 o
  -5   0   8      799.20      810.78     12.66 o
  -4   0   8      123.59      134.78      7.17 o
  -3   0   8      359.95      458.51      9.49 o
  -2   0   8        3.50        7.34      1.32 o
  -1   0   8      672.88      706.47      8.66 o
   0   0   8     2018.07     2065.99     23.30 o
   1   0   8      196.79      195.89      4.24 o
   2   0   8       98.80       86.18      3.46 o
   3   0   8        3.81        4.81      1.81 o
   4   0   8       13.12        9.57      1.80 o
   5   0   8        2.97        1.94      1.72 o
   6   0   8       73.11       63.75      5.37 o
   7   0   8       56.74       42.13      6.57 o
   8   0   8        0.58        3.09      4.89 o
   9   0   8       71.92       82.52     10.20 o
  10   0   8        0.07        2.08      5.69 o
 -12   1   8       13.68       10.35      3.54 o
 -11   1   8       29.70       26.07      3.66 o
 -10   1   8        0.82        2.48      2.50 o
  -9   1   8       37.04       31.81      3.01 o
  -8   1   8       52.05       49.63      3.02 o
  -7   1   8     2018.58     1992.82     15.61 o
  -6   1   8      789.14      755.02      8.05 o
  -5   1   8      332.99      316.98      8.01 o
  -4   1   8       23.76       26.95      1.79 o
  -3   1   8      116.98      130.35      4.23 o
  -2   1   8     1143.29     1254.11     12.97 o
  -1   1   8      342.03      365.28      5.03 o
   0   1   8      596.88      578.69      9.56 o
   1   1   8       47.95       46.99      1.89 o
   2   1   8       54.15       55.93      2.62 o
   3   1   8      190.78      187.68      4.13 o
   4   1   8      257.18      258.42      5.45 o
   5   1   8       41.72       54.86      2.75 o
   6   1   8        8.39        3.90      2.22 o
   7   1   8        1.45        1.05      2.38 o
   8   1   8      120.01      114.71      7.66 o
   9   1   8       72.59       79.20      6.99 o
  10   1   8       27.72       30.82      5.22 o
 -12   2   8       18.39       27.34      3.98 o
 -11   2   8        2.99        2.19      3.01 o
 -10   2   8       24.43       23.53      3.22 o
  -9   2   8      124.22      131.87      5.23 o
  -8   2   8     2081.01     2059.71     18.80 o
  -7   2   8      331.04      341.57      7.51 o
  -6   2   8      637.31      624.94      7.67 o
  -5   2   8      745.06      703.51     12.44 o
  -4   2   8      178.82      207.14      4.32 o
  -3   2   8      100.73      118.42      3.58 o
  -2   2   8       64.13       78.58      3.75 o
  -1   2   8       11.97       12.04      1.08 o
   0   2   8      623.21      619.78      6.47 o
   1   2   8       10.22       10.82      1.16 o
   2   2   8       33.56       31.04      1.94 o
   3   2   8       21.10       22.35      1.92 o
   4   2   8        5.94        6.82      1.37 o
   5   2   8       64.96       65.66      2.98 o
   6   2   8        0.84        1.50      2.29 o
   7   2   8       28.31       23.95      3.34 o
   8   2   8        8.47        6.53      2.55 o
   9   2   8        4.87        2.74      3.05 o
  10   2   8       38.55       41.98      5.81 o
 -12   3   8        8.86        5.13      5.07 o
 -11   3   8       10.63       14.52      3.91 o
 -10   3   8       64.92       64.00      4.61 o
  -9   3   8      429.98      420.19     10.58 o
  -8   3   8      104.62       97.60      4.71 o
  -7   3   8      850.08      836.38     11.88 o
  -6   3   8       21.90       14.22      2.23 o
  -5   3   8       98.94       88.53      3.25 o
  -4   3   8      143.55      130.74      3.78 o
  -3   3   8      450.97      494.17      9.13 o
  -2   3   8       49.27       52.32      2.36 o
  -1   3   8      106.69       93.83      3.29 o
   0   3   8      107.67       86.44      2.57 o
   1   3   8       57.31       54.66      2.38 o
   2   3   8      391.41      425.48      6.94 o
   3   3   8      582.78      573.56      9.40 o
   4   3   8      234.60      222.70      6.11 o
   5   3   8       48.04       37.64      3.34 o
   6   3   8       14.36        4.47      3.01 o
   7   3   8       20.62       21.46      3.11 o
   8   3   8       14.53       11.73      2.88 o
   9   3   8        1.60        3.10      2.87 o
  10   3   8      100.23      119.71      8.63 o
 -12   4   8        1.09        1.23      3.65 o
 -11   4   8       51.56       64.28      4.94 o
 -10   4   8       65.30       61.94      4.27 o
  -9   4   8       15.99       17.51      2.94 o
  -8   4   8      179.08      169.51      6.09 o
  -7   4   8       63.02       54.06      3.33 o
  -6   4   8       46.56       43.23      2.83 o
  -5   4   8        0.06       -1.81      1.37 o
  -4   4   8        5.59        9.03      2.01 o
  -3   4   8       19.83       20.05      1.78 o
  -2   4   8        0.35        1.07      1.66 o
  -1   4   8      524.77      540.07      7.01 o
   0   4   8      384.62      378.80      6.07 o
   1   4   8     1629.21     1737.11     14.68 o
   2   4   8        0.78       -1.88      1.76 o
   3   4   8      208.59      209.42      5.24 o
   4   4   8      270.39      256.25      6.71 o
   5   4   8      121.73      135.18      5.96 o
   6   4   8        0.10        1.09      2.41 o
   7   4   8      226.50      221.85      8.45 o
   8   4   8       16.85       14.38      2.93 o
   9   4   8        3.26        3.05      2.95 o
  10   4   8        7.07       14.95      4.09 o
 -12   5   8       16.08       28.51      5.48 o
 -11   5   8       17.73       23.45      3.77 o
 -10   5   8       73.59       95.33      5.86 o
  -9   5   8       84.80       87.26      5.18 o
  -8   5   8      157.27      161.17      6.39 o
  -7   5   8       38.56       41.36      3.06 o
  -6   5   8       23.55       21.59      2.29 o
  -5   5   8       80.10       64.97      3.68 o
  -4   5   8      271.33      265.70      6.60 o
  -3   5   8      184.63      180.46      6.33 o
  -2   5   8        6.81       11.80      1.72 o
  -1   5   8       31.03       26.21      1.79 o
   0   5   8      303.15      285.96      4.86 o
   1   5   8        7.51        6.90      1.33 o
   2   5   8        8.69        8.07      1.45 o
   3   5   8      327.53      296.97      6.77 o
   4   5   8      297.19      306.66      7.27 o
   5   5   8      105.22       93.06      4.85 o
   6   5   8       83.46       69.36      4.76 o
   7   5   8       38.74       36.56      4.21 o
   8   5   8        0.18        2.09      2.93 o
   9   5   8       40.72       40.13      5.04 o
 -11   6   8       68.15       72.23      6.44 o
 -10   6   8        3.92        4.63      2.96 o
  -9   6   8       18.25       21.85      3.09 o
  -8   6   8       19.46       10.82      3.78 o
  -7   6   8       36.96       36.51      3.07 o
  -6   6   8        0.07       -0.54      1.83 o
  -5   6   8        2.76       -2.65      2.41 o
  -4   6   8      114.86      121.91      5.51 o
  -3   6   8      457.19      432.28      9.71 o
  -2   6   8      125.55      103.73      3.14 o
  -1   6   8       57.31       63.19      2.63 o
   0   6   8      266.68      286.58      6.75 o
   1   6   8        0.23        2.50      1.55 o
   2   6   8       54.75       54.27      3.05 o
   3   6   8      239.90      224.44      5.17 o
   4   6   8       60.88       62.15      4.00 o
   5   6   8      120.15       95.15      5.54 o
   6   6   8        2.56       -1.68      2.80 o
   7   6   8        4.16        1.39      2.72 o
   8   6   8        9.45        8.38      3.13 o
   9   6   8        8.45       13.24      3.92 o
 -11   7   8       31.13       36.69      5.55 o
 -10   7   8       82.72       88.22      7.74 o
  -9   7   8       60.85       66.56      6.38 o
  -8   7   8        0.55        4.28      3.60 o
  -7   7   8        0.78        3.57      3.24 o
  -6   7   8      264.81      284.07      7.53 o
  -5   7   8      364.03      347.11      7.71 o
  -4   7   8       95.91       87.93      4.65 o
  -3   7   8       54.63       58.59      3.63 o
  -2   7   8      467.65      454.21      8.10 o
  -1   7   8        4.89        4.28      1.97 o
   0   7   8      349.21      344.90      9.19 o
   1   7   8      470.53      506.75      8.88 o
   2   7   8      256.58      261.67      8.27 o
   3   7   8        0.24        0.57      2.21 o
   4   7   8      244.41      240.00      8.09 o
   5   7   8      139.77      128.70      6.61 o
   6   7   8       80.57       84.83      5.70 o
   7   7   8       31.37       27.70      3.98 o
   8   7   8        1.45       -0.87      3.32 o
   9   7   8       39.36       44.39      5.37 o
 -10   8   8        1.52        2.64      4.40 o
  -9   8   8       19.74       28.59      5.29 o
  -8   8   8        5.60        8.00      4.25 o
  -7   8   8       84.77       84.39      5.46 o
  -6   8   8      102.81      101.08      5.27 o
  -5   8   8      240.55      266.46      7.64 o
  -4   8   8       51.79       39.95      3.05 o
  -3   8   8      268.09      255.22      8.66 o
  -2   8   8      144.32      136.56      6.24 o
  -1   8   8      276.06      295.20      9.31 o
   0   8   8        3.08        3.56      2.25 o
   1   8   8       45.23       49.50      4.94 o
   2   8   8        2.63        2.86      2.72 o
   3   8   8      177.81      170.54      7.86 o
   4   8   8       89.99       67.50      5.28 o
   5   8   8       25.08       14.89      3.08 o
   6   8   8       18.97       13.40      3.20 o
   7   8   8       13.41       13.85      3.37 o
   8   8   8       46.09       44.96      4.76 o
 -10   9   8        1.38        7.65      4.73 o
  -9   9   8       10.49       13.49      4.19 o
  -8   9   8       39.27       33.74      6.36 o
  -7   9   8        4.93       10.46      5.71 o
  -6   9   8       21.41       12.86      2.82 o
  -5   9   8       45.94       40.81      4.11 o
  -4   9   8        0.09       -1.99      2.56 o
  -3   9   8        6.80        4.36      2.37 o
  -2   9   8        3.12        3.75      2.23 o
  -1   9   8       90.22       95.64      5.82 o
   0   9   8      385.11      404.09     11.22 o
   1   9   8       92.39       87.90      5.27 o
   2   9   8       57.63       56.43      4.85 o
   3   9   8       67.51       63.67      5.88 o
   4   9   8       11.05        9.50      3.41 o
   5   9   8        4.55        2.14      4.21 o
   6   9   8        6.53        2.00      3.14 o
   7   9   8        5.68        5.31      3.04 o
  -9  10   8       23.21       22.96      5.94 o
  -8  10   8       34.82       43.29      6.60 o
  -7  10   8        5.70        2.05      3.64 o
  -6  10   8       60.59       55.66      5.03 o
  -5  10   8        6.17        9.61      2.97 o
  -4  10   8        5.69        2.12      2.74 o
  -3  10   8       60.71       48.91      4.27 o
  -2  10   8        2.55        5.37      2.72 o
  -1  10   8      621.82      613.33     14.60 o
   0  10   8      297.85      300.20     10.13 o
   1  10   8       12.62        4.76      3.12 o
   2  10   8       89.27       80.23      6.12 o
   3  10   8       13.00        9.89      3.39 o
   4  10   8       37.68       36.85      5.60 o
   5  10   8       11.14        9.43      3.65 o
   6  10   8       40.38       29.66      4.18 o
   7  10   8        2.60        6.36      3.51 o
  -8  11   8       54.17       41.67     11.79 o
  -7  11   8       65.02       39.22      7.11 o
  -6  11   8       32.64       31.52      3.88 o
  -5  11   8        0.11        1.52      2.65 o
  -4  11   8       72.72       78.67      5.62 o
  -3  11   8       90.02       98.10      5.94 o
  -2  11   8      396.58      406.25     12.66 o
  -1  11   8       42.23       41.45      4.56 o
   0  11   8        0.92        9.52      3.63 o
   1  11   8        0.57        0.70      3.92 o
   2  11   8        0.39        5.15      4.76 o
   3  11   8        0.61        1.33      5.07 o
   4  11   8        0.91        8.39      4.73 o
   5  11   8        1.19        2.42      4.45 o
   6  11   8        7.56        8.78      4.25 o
  -7  12   8        6.00        3.15      5.31 o
  -6  12   8        2.71        1.60      3.22 o
  -5  12   8       28.55       30.46      3.87 o
  -4  12   8      102.09       80.66      5.77 o
  -3  12   8       10.49       12.25      3.33 o
  -2  12   8        7.86        5.77      2.98 o
  -1  12   8      266.11      295.29     14.39 o
   0  12   8       60.33       69.41      7.64 o
   1  12   8       19.21       27.58      5.61 o
   2  12   8       31.38       32.41      5.69 o
   3  12   8        3.98        8.04      4.18 o
   4  12   8        0.25        5.16      5.33 o
  -5  13   8      152.42      166.43      9.31 o
  -4  13   8        6.87       15.69      5.02 o
  -3  13   8      139.32      143.53      8.82 o
  -2  13   8       55.63       48.09      6.08 o
  -1  13   8       34.62       40.46      5.85 o
   0  13   8        0.68        6.37      4.41 o
   1  13   8        0.04        1.41      4.94 o
   2  13   8       23.55       32.58      6.90 o
   3  13   8        0.07       17.67      7.01 o
 -12   1   9       93.13      101.06      6.96 o
 -11   1   9       15.34       10.07      3.38 o
 -10   1   9       14.94        9.68      3.19 o
  -9   1   9        0.27       -2.68      2.81 o
  -8   1   9        0.03       -1.10      2.94 o
  -7   1   9        2.56        1.74      4.45 o
  -6   1   9       74.31       78.36      3.47 o
  -5   1   9       11.86        9.37      1.95 o
  -4   1   9       20.85       19.84      1.95 o
  -3   1   9       93.43       75.60      3.28 o
  -2   1   9      547.24      549.57      7.45 o
  -1   1   9        5.68        7.16      0.96 o
   0   1   9      157.77      162.18      4.24 o
   1   1   9       24.03       18.54      1.45 o
   2   1   9       23.74       31.73      2.36 o
   3   1   9       14.08       14.11      1.88 o
   4   1   9        8.82        5.58      1.67 o
   5   1   9        0.19        1.65      2.23 o
   6   1   9      188.91      196.92      8.16 o
   7   1   9       19.26       16.35      3.15 o
   8   1   9       27.11       31.52      4.74 o
   9   1   9       70.07       77.05      7.17 o
  10   1   9       10.46        7.59      4.43 o
 -12   2   9       48.40       55.01      5.09 o
 -11   2   9       15.89       13.42      4.31 o
 -10   2   9       38.24       29.54      3.68 o
  -9   2   9      323.71      308.63      9.24 o
  -8   2   9      100.74      100.73      4.79 o
  -7   2   9     2155.43     2186.10     24.37 o
  -6   2   9       77.21       72.67      3.03 o
  -5   2   9      107.68       90.17      2.99 o
  -4   2   9       18.28       14.11      1.52 o
  -3   2   9      129.90      146.61      4.21 o
  -2   2   9        1.59        0.92      1.29 o
  -1   2   9      428.28      460.06      6.69 o
   0   2   9      143.57      149.43      3.24 o
   1   2   9        5.20        3.18      1.18 o
   2   2   9      244.38      252.04      5.48 o
   3   2   9        0.00       -0.34      1.53 o
   4   2   9       88.15       96.97      4.22 o
   5   2   9       56.92       52.89      3.86 o
   6   2   9       49.10       27.76      3.04 o
   7   2   9        5.10        2.26      2.98 o
   8   2   9        9.87        9.42      3.13 o
   9   2   9        6.38        9.22      3.63 o
  10   2   9       88.11      120.54     10.02 o
 -12   3   9       23.54       27.07      4.91 o
 -11   3   9        2.76        6.19      3.26 o
 -10   3   9        1.31        1.56      2.60 o
  -9   3   9       13.33       15.62      3.04 o
  -8   3   9       85.72       98.90      5.50 o
  -7   3   9      243.89      232.75      7.82 o
  -6   3   9      188.81      165.35      5.58 o
  -5   3   9      377.05      347.99      6.74 o
  -4   3   9       14.64        9.79      1.91 o
  -3   3   9       13.82       11.27      1.60 o
  -2   3   9      361.47      393.30      8.70 o
  -1   3   9       35.07       25.86      1.94 o
   0   3   9        0.68        0.11      1.30 o
   1   3   9      412.43      382.64      6.29 o
   2   3   9       52.10       48.72      2.68 o
   3   3   9        3.47        5.57      1.86 o
   4   3   9       27.18       27.22      2.52 o
   5   3   9        3.55        0.82      2.05 o
   6   3   9      235.77      221.29      7.95 o
   7   3   9      105.96      113.85      6.21 o
   8   3   9        0.12       -2.64      2.73 o
   9   3   9       25.39       24.95      4.50 o
 -12   4   9        9.76       22.68      4.72 o
 -11   4   9       51.65       58.37      6.00 o
 -10   4   9       59.49       52.47      4.93 o
  -9   4   9      287.34      288.17      9.13 o
  -8   4   9      361.53      336.29     10.09 o
  -7   4   9       91.11       92.62      5.11 o
  -6   4   9       67.12       60.23      3.51 o
  -5   4   9        0.03       -2.02      2.76 o
  -4   4   9      257.88      285.16      7.84 o
  -3   4   9      224.38      237.04      6.07 o
  -2   4   9       81.89       90.01      3.45 o
  -1   4   9      178.59      173.07      4.19 o
   0   4   9      172.90      155.94      3.12 o
   1   4   9      148.16      141.26      4.14 o
   2   4   9       20.68       15.19      2.97 o
   3   4   9       14.44        9.53      1.93 o
   4   4   9       50.63       54.55      3.57 o
   5   4   9       40.33       51.82      3.92 o
   6   4   9        1.35        1.17      2.20 o
   7   4   9        0.16        5.95      2.66 o
   8   4   9        5.81        2.89      3.21 o
   9   4   9        1.35        1.41      3.48 o
 -11   5   9        8.66        2.85      3.53 o
 -10   5   9       97.69       92.90      6.81 o
  -9   5   9       42.57       46.68      4.92 o
  -8   5   9       93.01       90.74      5.39 o
  -7   5   9      886.57      878.72     13.46 o
  -6   5   9      929.39      968.66     13.49 o
  -5   5   9      436.11      447.26      9.13 o
  -4   5   9       15.07       17.17      2.96 o
  -3   5   9       43.71       46.36      2.64 o
  -2   5   9       65.97       39.11      2.90 o
  -1   5   9       27.92       30.94      3.99 o
   0   5   9      290.61      293.30      5.31 o
   1   5   9       35.64       37.49      2.80 o
   2   5   9       13.89       11.60      2.05 o
   3   5   9      338.26      362.44      7.96 o
   4   5   9       66.08       64.76      3.64 o
   5   5   9      307.80      277.75      8.32 o
   6   5   9       16.21       18.17      3.38 o
   7   5   9        0.03        0.16      3.10 o
   8   5   9        0.28       -0.05      2.96 o
   9   5   9       96.16      114.06      8.58 o
 -11   6   9       47.81       47.27      6.24 o
 -10   6   9        5.35        5.26      3.78 o
  -9   6   9       56.98       61.00      5.48 o
  -8   6   9      170.81      195.62      9.75 o
  -7   6   9        0.56       -0.84      2.36 o
  -6   6   9        0.29       -2.69      2.76 o
  -5   6   9      434.29      402.84     10.03 o
  -4   6   9      411.73      416.19      9.40 o
  -3   6   9       92.92      116.12      5.39 o
  -2   6   9      108.53      103.27      4.17 o
  -1   6   9        2.18        3.61      1.91 o
   0   6   9     2089.44     2082.70     16.07 o
   1   6   9       38.28       34.12      2.55 o
   2   6   9      218.98      229.23      6.24 o
   3   6   9        3.09        1.34      1.94 o
   4   6   9        7.94        3.40      2.32 o
   5   6   9       51.61       38.11      3.80 o
   6   6   9      288.46      269.77      9.81 o
   7   6   9       70.46       67.72      5.41 o
   8   6   9       40.98       43.75      4.75 o
 -11   7   9       13.00       19.04      4.95 o
 -10   7   9       12.28       11.56      5.15 o
  -9   7   9        1.76        3.51      3.74 o
  -8   7   9       72.71       61.64      6.70 o
  -7   7   9       87.03       83.69      5.79 o
  -6   7   9        1.09       -3.63      2.42 o
  -5   7   9      174.14      200.69      6.63 o
  -4   7   9        0.82        0.77      2.29 o
  -3   7   9       29.14       20.05      2.92 o
  -2   7   9       56.89       51.60      3.91 o
  -1   7   9     1657.31     1628.27     21.61 o
   0   7   9       25.65       24.47      2.69 o
   1   7   9       38.77       37.98      3.56 o
   2   7   9        0.70       -0.45      2.52 o
   3   7   9       99.58      105.02      5.49 o
   4   7   9      160.06      140.32      6.79 o
   5   7   9      100.55       81.81      5.37 o
   6   7   9       27.24       26.02      3.27 o
   7   7   9        0.02       -1.25      2.66 o
   8   7   9        2.99        1.23      3.13 o
 -10   8   9        6.89        6.93      3.98 o
  -9   8   9       21.10       28.72      5.07 o
  -8   8   9      129.75      142.81      9.26 o
  -7   8   9        5.83        4.02      3.44 o
  -6   8   9        2.19        2.79      2.84 o
  -5   8   9        8.57        7.34      2.36 o
  -4   8   9       19.79       15.21      2.67 o
  -3   8   9        3.57       -0.72      2.46 o
  -2   8   9       34.55       29.87      3.52 o
  -1   8   9        7.97        7.27      2.57 o
   0   8   9      356.80      329.85     11.51 o
   1   8   9       12.56       11.04      3.39 o
   2   8   9       75.47       75.55      5.54 o
   3   8   9       54.37       63.00      4.67 o
   4   8   9       33.46       24.70      3.51 o
   5   8   9        5.74        7.26      2.93 o
   6   8   9        0.49       -3.95      2.81 o
   7   8   9       22.34       17.52      3.76 o
  -9   9   9        0.93        4.16      4.69 o
  -8   9   9      298.80      305.03     15.00 o
  -7   9   9       22.26       28.53      5.97 o
  -6   9   9       15.85       11.44      3.56 o
  -5   9   9      123.30      127.29      6.86 o
  -4   9   9      126.71      126.32      6.26 o
  -3   9   9        1.67        3.32      2.36 o
  -2   9   9        4.80        0.97      2.47 o
  -1   9   9      698.43      687.98     14.99 o
   0   9   9        0.06        0.26      2.67 o
   1   9   9        2.68        1.35      3.05 o
   2   9   9        8.21        3.50      3.12 o
   3   9   9      108.96      111.81      7.50 o
   4   9   9       30.22       31.36      4.50 o
   5   9   9       10.26        6.21      3.29 o
   6   9   9       30.35       29.23      4.21 o
   7   9   9       34.56       28.39      4.47 o
  -8  10   9       35.26       44.70     10.36 o
  -7  10   9        1.57       -6.94      4.87 o
  -6  10   9        6.96        8.61      2.86 o
  -5  10   9      133.98      134.77      7.01 o
  -4  10   9       28.13       27.61      3.63 o
  -3  10   9      254.22      235.53      9.13 o
  -2  10   9      252.82      224.10      9.27 o
  -1  10   9       59.55       53.68      5.65 o
   0  10   9        8.20        6.83      3.86 o
   1  10   9       33.83       30.09      4.06 o
   2  10   9        2.83        2.46      3.14 o
   3  10   9        5.91       -0.14      3.26 o
   4  10   9        7.18        8.34      3.92 o
   5  10   9       45.37       48.61      6.88 o
   6  10   9        3.57        4.37      3.58 o
  -7  11   9       24.69       25.52      6.37 o
  -6  11   9       17.25       14.55      3.59 o
  -5  11   9       31.00       26.30      3.66 o
  -4  11   9        0.86        3.79      2.66 o
  -3  11   9       65.08       59.24      4.91 o
  -2  11   9        0.69        7.25      3.98 o
  -1  11   9       59.53       69.82      6.54 o
   0  11   9        0.25       -0.20      3.54 o
   1  11   9       55.07       62.95      6.91 o
   2  11   9        5.26        4.35      4.12 o
   3  11   9      101.32       98.28      9.71 o
   4  11   9       27.67       30.23      5.72 o
   5  11   9       31.76       32.20      5.53 o
  -6  12   9       39.65       43.52      5.27 o
  -5  12   9       14.61       11.12      3.14 o
  -4  12   9      199.41      214.48      9.15 o
  -3  12   9      121.74      150.18      8.90 o
  -2  12   9       71.60       58.92      5.97 o
  -1  12   9        6.17        5.72      7.09 o
   0  12   9        1.03        4.56      4.57 o
   1  12   9        0.24        4.19      4.33 o
   2  12   9        1.91        2.46      3.84 o
   3  12   9        5.89        8.82      5.78 o
  -4  13   9        2.71       12.42      5.29 o
  -3  13   9      170.98      175.88     11.73 o
  -2  13   9       32.40       33.77      5.92 o
  -1  13   9       29.20       27.04      5.65 o
   0  13   9       25.68       25.57      5.87 o
   1  13   9        7.59        4.46      5.38 o
 -12   0  10       70.28       68.72      9.73 o
 -11   0  10        9.16        7.72      4.56 o
 -10   0  10       41.11       29.55      5.24 o
  -9   0  10      115.93      108.25      8.73 o
  -8   0  10     1028.01     1037.52     24.26 o
  -7   0  10      334.01      353.61     13.65 o
  -6   0  10      838.46      869.50     20.77 o
  -5   0  10      140.29      121.31      6.47 o
  -4   0  10      193.63      173.98      7.47 o
  -3   0  10       76.15       67.28      3.98 o
  -2   0  10      686.43      706.74     16.86 o
  -1   0  10      679.99      698.51     11.90 o
   0   0  10       10.10        6.26      1.54 o
   1   0  10      147.51      127.95      5.05 o
   2   0  10      288.64      262.13      7.09 o
   3   0  10       34.08       34.11      4.64 o
   4   0  10       67.97       66.95      5.46 o
   5   0  10       32.60       42.30      6.28 o
   6   0  10        3.46        4.67      4.71 o
   7   0  10      222.14      182.70     13.51 o
   8   0  10      200.64      208.83     19.34 o
   9   0  10      130.56      158.81     14.30 o
 -12   1  10       52.88       63.15      5.97 o
 -11   1  10       96.27       88.72      6.57 o
 -10   1  10       29.36       21.78      3.55 o
  -9   1  10       23.34       22.10      3.78 o
  -8   1  10       50.74       49.13      4.27 o
  -7   1  10      332.56      343.99      8.67 o
  -6   1  10       35.87       31.56      2.80 o
  -5   1  10       31.77       24.39      2.40 o
  -4   1  10       18.93       14.11      1.47 o
  -3   1  10        9.15        6.35      1.44 o
  -2   1  10      163.04      150.91      3.95 o
  -1   1  10      113.47      111.95      3.03 o
   0   1  10      363.29      348.01      6.03 o
   1   1  10       93.64       98.29      3.15 o
   2   1  10      262.23      257.65      5.93 o
   3   1  10      207.34      220.46      5.66 o
   4   1  10       27.63       20.31      2.24 o
   5   1  10       50.44       40.51      4.01 o
   6   1  10       26.69       14.42      3.01 o
   7   1  10        2.42       -3.31      3.42 o
   8   1  10       74.35       80.01      6.74 o
   9   1  10       16.29       14.09      3.89 o
 -12   2  10       17.24       19.52      4.07 o
 -11   2  10       23.40       17.06      4.47 o
 -10   2  10       73.48       84.53      6.37 o
  -9   2  10        2.97        2.69      2.94 o
  -8   2  10      168.26      165.95      6.45 o
  -7   2  10        6.24        6.61      3.68 o
  -6   2  10       11.58       19.18      2.27 o
  -5   2  10       52.03       48.92      3.65 o
  -4   2  10        6.75        2.16      1.87 o
  -3   2  10       69.08       59.82      2.76 o
  -2   2  10       55.93       55.35      2.62 o
  -1   2  10      651.70      642.61      8.06 o
   0   2  10      354.30      369.24      7.34 o
   1   2  10      334.17      342.13      6.04 o
   2   2  10      511.56      533.15      8.77 o
   3   2  10       88.86       79.59      3.87 o
   4   2  10        4.70        4.32      1.83 o
   5   2  10       68.79       67.47      4.95 o
   6   2  10        2.08        3.30      2.47 o
   7   2  10       10.88        7.62      3.05 o
   8   2  10       10.10        7.56      2.97 o
   9   2  10        2.09        3.63      3.89 o
 -11   3  10       25.97       38.39      5.02 o
 -10   3  10        8.34       13.84      4.01 o
  -9   3  10       43.83       44.01      5.09 o
  -8   3  10     1024.64     1017.71     19.47 o
  -7   3  10      408.48      426.77     12.36 o
  -6   3  10      346.87      367.68      8.51 o
  -5   3  10      504.21      491.95     11.14 o
  -4   3  10       29.56       22.04      2.77 o
  -3   3  10       44.21       28.90      2.25 o
  -2   3  10        0.21       -0.74      1.52 o
  -1   3  10       28.06       27.84      2.28 o
   0   3  10     1024.14      956.91     11.17 o
   1   3  10      382.90      375.66      6.83 o
   2   3  10      188.22      177.14      5.08 o
   3   3  10      535.39      560.02     10.01 o
   4   3  10       29.41       32.08      3.05 o
   5   3  10        7.34        7.08      2.39 o
   6   3  10      102.50       79.85      5.69 o
   7   3  10       55.96       60.37      5.32 o
   8   3  10       12.02       13.27      3.29 o
   9   3  10       23.40       23.55      4.70 o
 -11   4  10        5.84       10.53      4.14 o
 -10   4  10        1.55        0.52      3.14 o
  -9   4  10        4.56       -0.14      3.40 o
  -8   4  10        2.56        4.85      3.89 o
  -7   4  10       15.99       10.03      3.17 o
  -6   4  10      478.12      501.17     10.59 o
  -5   4  10     1340.18     1312.74     19.48 o
  -4   4  10       11.32       18.45      1.97 o
  -3   4  10       87.90       74.75      3.74 o
  -2   4  10      140.45      148.17      5.83 o
  -1   4  10        1.40        3.34      1.16 o
   0   4  10      905.56      926.27     12.51 o
   1   4  10      447.23      443.93      7.13 o
   2   4  10       52.27       49.17      2.88 o
   3   4  10       27.44       27.05      2.49 o
   4   4  10       79.28       87.31      4.65 o
   5   4  10        1.41        2.00      2.18 o
   6   4  10        2.09        4.68      2.93 o
   7   4  10        8.11        1.50      2.98 o
   8   4  10        0.06        1.87      3.35 o
 -11   5  10       35.53       39.70      5.51 o
 -10   5  10       55.37       65.09      5.91 o
  -9   5  10       32.90       30.03      5.48 o
  -8   5  10       13.18       18.18      3.58 o
  -7   5  10      678.63      649.75     14.64 o
  -6   5  10        6.81        3.43      2.92 o
  -5   5  10       27.07       24.09      3.57 o
  -4   5  10      204.34      191.76      7.61 o
  -3   5  10        6.36        6.95      1.91 o
  -2   5  10      286.74      288.11      6.99 o
  -1   5  10      119.71      105.56      4.63 o
   0   5  10     1146.88     1155.97     17.76 o
   1   5  10      314.59      318.11      8.01 o
   2   5  10      145.31      145.49      4.85 o
   3   5  10        5.48        4.58      1.85 o
   4   5  10       10.86       13.57      2.33 o
   5   5  10       11.41        8.65      2.31 o
   6   5  10       19.51       19.27      3.19 o
   7   5  10       10.29        7.43      3.92 o
   8   5  10       20.12       14.29      4.76 o
 -11   6  10        4.99        7.45      4.44 o
 -10   6  10        7.43        8.91      3.38 o
  -9   6  10       20.83       15.09      3.35 o
  -8   6  10       10.41       10.27      3.80 o
  -7   6  10       51.05       49.27      4.48 o
  -6   6  10       19.47       22.28      2.97 o
  -5   6  10      385.56      383.92     10.97 o
  -4   6  10      377.65      411.27      9.64 o
  -3   6  10        4.25        2.40      1.83 o
  -2   6  10      182.60      205.41      7.89 o
  -1   6  10      326.95      325.96      8.82 o
   0   6  10        0.05       -1.09      3.43 o
   1   6  10       10.25        5.79      2.11 o
   2   6  10      316.10      328.99      8.47 o
   3   6  10       32.16       24.83      3.07 o
   4   6  10       12.37       11.36      3.02 o
   5   6  10        3.08        0.82      3.39 o
   6   6  10       65.94       66.59      5.94 o
   7   6  10       21.39       18.93      4.42 o
   8   6  10        0.73       -4.13      3.71 o
 -10   7  10        0.76       -2.69      3.91 o
  -9   7  10       27.19       19.25      4.46 o
  -8   7  10        8.15        4.30      6.04 o
  -7   7  10       74.93       90.01      6.38 o
  -6   7  10       62.76       64.21      4.38 o
  -5   7  10       49.21       46.00      3.85 o
  -4   7  10       90.89      104.93      5.85 o
  -3   7  10      995.47     1027.48     15.93 o
  -2   7  10      300.12      299.59      9.07 o
  -1   7  10      139.96      126.97      7.30 o
   0   7  10      383.36      397.78     10.71 o
   1   7  10       17.95       11.98      3.92 o
   2   7  10       64.35       65.78      4.60 o
   3   7  10        3.15        1.73      2.97 o
   4   7  10      111.54       94.62      6.32 o
   5   7  10        2.03       -3.10      3.03 o
   6   7  10        9.66        7.35      2.92 o
   7   7  10        0.04       -2.53      3.13 o
  -9   8  10       40.63       40.97      6.25 o
  -8   8  10       11.76       11.20      5.23 o
  -7   8  10      124.52      143.92     10.13 o
  -6   8  10      162.38      169.90      8.28 o
  -5   8  10       76.97       64.05      4.52 o
  -4   8  10      129.12      132.32      6.15 o
  -3   8  10      159.94      155.06      7.19 o
  -2   8  10      150.88      147.97      7.69 o
  -1   8  10      658.59      636.94     16.61 o
   0   8  10        0.10       -1.50      3.70 o
   1   8  10        0.26       -4.41      3.38 o
   2   8  10        2.20        2.97      3.95 o
   3   8  10       16.49       14.61      3.58 o
   4   8  10       31.32       27.03      3.95 o
   5   8  10        1.68       -0.31      2.98 o
   6   8  10        8.95        7.78      3.67 o
   7   8  10       16.87       22.14      4.52 o
  -9   9  10        1.06       -0.24      4.83 o
  -8   9  10       14.15       13.56      5.27 o
  -7   9  10      181.04      179.80     11.59 o
  -6   9  10       72.54       72.73      5.86 o
  -5   9  10        0.34       -2.95      2.78 o
  -4   9  10      104.74      108.94      6.20 o
  -3   9  10       35.97       40.79      3.91 o
  -2   9  10      229.71      240.91     10.77 o
  -1   9  10        0.54       -0.53      3.15 o
   0   9  10       59.89       76.57      6.20 o
   1   9  10      144.03      141.64      8.16 o
   2   9  10       47.40       40.74      5.05 o
   3   9  10       11.98       16.08      3.97 o
   4   9  10       18.41       16.25      3.88 o
   5   9  10        7.93        3.75      3.19 o
   6   9  10        4.89        2.04      3.40 o
  -8  10  10       45.59       54.83      8.14 o
  -7  10  10       20.81       17.32      8.47 o
  -6  10  10       29.95       29.09      3.49 o
  -5  10  10      113.97      103.60      6.26 o
  -4  10  10        1.20        1.78      2.78 o
  -3  10  10       22.80       17.84      3.71 o
  -2  10  10        0.23       -0.36      3.89 o
  -1  10  10       57.56       57.29      5.73 o
   0  10  10       70.11       63.02      5.80 o
   1  10  10        1.44        2.48      3.26 o
   2  10  10        0.00       -0.21      3.22 o
   3  10  10      114.99      125.31     10.58 o
   4  10  10        5.55        7.30      6.39 o
   5  10  10        9.89       10.09      3.82 o
  -7  11  10       51.57       68.14      8.79 o
  -6  11  10       48.65       44.56      4.95 o
  -5  11  10        0.01        4.00      3.12 o
  -4  11  10        1.36        3.73      2.99 o
  -3  11  10       34.70       38.05      5.12 o
  -2  11  10       34.17       25.50      5.33 o
  -1  11  10        1.73        0.71      4.71 o
   0  11  10       24.94       23.54      4.21 o
   1  11  10       15.70       17.72      4.03 o
   2  11  10        0.00       -6.64      5.18 o
   3  11  10       45.39       49.48      7.74 o
   4  11  10        4.07       10.66      5.98 o
  -5  12  10       55.57       70.85      6.25 o
  -4  12  10        1.71        2.81      3.42 o
  -3  12  10       12.30        7.57      3.61 o
  -2  12  10        2.88        3.66      6.24 o
  -1  12  10       12.34       10.20      5.05 o
   0  12  10       20.19       13.93      4.51 o
   1  12  10       10.19        9.98      4.21 o
   2  12  10        0.10       -1.63      4.32 o
 -11   1  11       35.53       32.50      7.36 o
 -10   1  11       20.52       20.11      4.38 o
  -9   1  11       13.83       17.69      3.93 o
  -8   1  11        8.90        7.76      3.14 o
  -7   1  11       90.87       87.06      5.15 o
  -6   1  11       87.20       84.66      5.59 o
  -5   1  11       53.35       54.26      4.00 o
  -4   1  11      231.19      211.52      7.06 o
  -3   1  11        9.06       12.64      2.48 o
  -2   1  11       85.12       68.66      3.05 o
  -1   1  11        6.53        5.92      1.48 o
   0   1  11        4.95        0.74      1.71 o
   1   1  11      207.60      219.96      5.30 o
   2   1  11       12.91       12.98      2.14 o
   3   1  11       11.01        7.41      2.13 o
   4   1  11       59.92       57.03      3.96 o
   5   1  11       59.54       53.72      5.00 o
   6   1  11       13.41       19.21      3.78 o
   7   1  11        4.56       -1.14      3.18 o
   8   1  11        0.35       -0.54      3.64 o
 -11   2  11       79.81       88.26      9.20 o
 -10   2  11       24.72       19.71      4.65 o
  -9   2  11       12.39       15.32      4.94 o
  -8   2  11      175.46      175.33      7.73 o
  -7   2  11        6.62        7.30      2.84 o
  -6   2  11      274.52      251.51      9.25 o
  -5   2  11        0.00       -3.87      2.58 o
  -4   2  11       27.99       20.14      2.37 o
  -3   2  11       65.35       72.51      5.28 o
  -2   2  11       43.48       40.73      3.06 o
  -1   2  11       92.85       94.66      3.65 o
   0   2  11      186.87      195.80      5.70 o
   1   2  11      229.55      256.39      5.79 o
   2   2  11      479.82      509.46      9.19 o
   3   2  11      253.65      266.38      7.82 o
   4   2  11       17.31        9.39      2.57 o
   5   2  11        0.78        4.10      2.48 o
   6   2  11        0.56        2.57      2.90 o
   7   2  11       13.01        5.00      2.67 o
   8   2  11       77.56       76.09      7.64 o
 -11   3  11        4.95        8.79      4.38 o
 -10   3  11       37.55       45.13      5.11 o
  -9   3  11      108.54      116.95      7.12 o
  -8   3  11        0.49       -1.20      2.91 o
  -7   3  11       94.79       89.42      6.17 o
  -6   3  11        4.64        0.21      2.72 o
  -5   3  11        0.67       -0.89      2.61 o
  -4   3  11      212.20      182.72      6.01 o
  -3   3  11        4.42        1.50      2.48 o
  -2   3  11       62.83       68.68      4.55 o
  -1   3  11        0.34        0.17      1.29 o
   0   3  11      513.15      518.76      9.38 o
   1   3  11      524.02      545.86      9.72 o
   2   3  11       23.82       23.90      2.46 o
   3   3  11      107.91      121.52      5.42 o
   4   3  11       86.50       76.22      5.20 o
   5   3  11        6.26       10.36      2.70 o
   6   3  11        1.00        1.41      3.13 o
   7   3  11        0.52       -5.18      3.45 o
   8   3  11       20.93       25.00      4.88 o
 -11   4  11        3.06        7.23      3.85 o
 -10   4  11       14.35       26.47      4.04 o
  -9   4  11       17.51       21.32      4.05 o
  -8   4  11       23.51       35.01      5.37 o
  -7   4  11        7.99        6.23      3.08 o
  -6   4  11       21.07       22.07      3.05 o
  -5   4  11      101.89       83.43      5.51 o
  -4   4  11       67.77       67.52      4.83 o
  -3   4  11       66.05       54.25      3.65 o
  -2   4  11        7.04        4.44      1.77 o
  -1   4  11      217.70      207.54      7.62 o
   0   4  11     2001.08     2061.41     26.29 o
   1   4  11       82.57       81.59      4.06 o
   2   4  11        3.45        0.58      1.81 o
   3   4  11       21.73       13.60      2.18 o
   4   4  11       25.63       20.41      2.88 o
   5   4  11        4.06        0.66      2.64 o
   6   4  11        5.41        0.57      3.59 o
   7   4  11        4.48       -1.44      3.84 o
   8   4  11        6.34        5.60      4.81 o
 -10   5  11      278.26      326.83     13.84 o
  -9   5  11       40.21       26.15      4.42 o
  -8   5  11       12.59       12.03      3.63 o
  -7   5  11       49.22       52.11      4.89 o
  -6   5  11      117.38      106.42      5.75 o
  -5   5  11       44.80       39.12      4.18 o
  -4   5  11      500.62      537.40     12.96 o
  -3   5  11       73.69       65.49      4.03 o
  -2   5  11       84.47       87.05      4.05 o
  -1   5  11      673.92      683.77     16.24 o
   0   5  11      944.63      957.66     16.98 o
   1   5  11       27.49       25.76      2.70 o
   2   5  11        0.62       -1.56      1.96 o
   3   5  11      108.26      109.80      6.32 o
   4   5  11       48.02       44.64      4.29 o
   5   5  11        9.26        9.00      3.33 o
   6   5  11       52.63       54.48      6.28 o
   7   5  11       50.19       41.05      5.45 o
 -10   6  11        3.71        2.83      3.91 o
  -9   6  11       14.33       12.64      3.85 o
  -8   6  11       27.46       23.64      5.68 o
  -7   6  11        6.85       14.85      3.55 o
  -6   6  11       72.82       81.78      5.34 o
  -5   6  11        3.06        3.92      2.69 o
  -4   6  11        0.00        0.30      2.25 o
  -3   6  11      284.25      325.14      9.10 o
  -2   6  11       86.53       87.76      5.37 o
  -1   6  11      949.23      986.61     19.94 o
   0   6  11       82.59       76.80      5.08 o
   1   6  11        1.51        0.57      1.87 o
   2   6  11       25.15       26.04      3.06 o
   3   6  11        0.17       -0.28      2.60 o
   4   6  11       31.27       31.29      4.01 o
   5   6  11       10.08       12.00      3.22 o
   6   6  11       38.88       35.00      4.96 o
   7   6  11       15.00       16.42      4.15 o
  -9   7  11        0.44       -5.51      4.07 o
  -8   7  11      106.84      119.32     10.99 o
  -7   7  11       50.63       60.87      6.76 o
  -6   7  11      534.70      502.62     12.66 o
  -5   7  11       96.59      100.96      6.24 o
  -4   7  11      196.28      193.98      7.86 o
  -3   7  11       43.12       42.43      4.01 o
  -2   7  11        4.62        2.27      2.94 o
  -1   7  11        0.01       -4.07      3.20 o
   0   7  11      214.78      211.62      9.66 o
   1   7  11       17.50       20.61      3.91 o
   2   7  11        6.06        3.89      2.65 o
   3   7  11       51.93       55.55      5.00 o
   4   7  11       22.81       21.57      3.67 o
   5   7  11       29.48       37.56      4.59 o
   6   7  11        0.97        4.92      3.78 o
  -9   8  11       10.52        8.94      5.45 o
  -8   8  11       93.07      120.39      9.95 o
  -7   8  11       25.49       30.08      5.59 o
  -6   8  11       88.64      102.49      6.73 o
  -5   8  11       45.23       37.53      4.02 o
  -4   8  11      198.99      204.48      8.54 o
  -3   8  11      122.04      123.50      7.31 o
  -2   8  11       29.73       17.77      3.52 o
  -1   8  11       77.04       67.56      5.82 o
   0   8  11        6.69        0.45      4.58 o
   1   8  11        0.00       -3.47      3.52 o
   2   8  11        1.53        0.94      4.13 o
   3   8  11       18.11       13.35      4.09 o
   4   8  11       84.41       80.96      6.43 o
   5   8  11        2.38        4.31      3.57 o
   6   8  11       17.74       19.03      4.47 o
  -8   9  11        4.84       10.38      5.35 o
  -7   9  11        7.40        7.24      4.49 o
  -6   9  11      206.63      216.17      9.87 o
  -5   9  11        7.67        4.37      2.85 o
  -4   9  11       80.12       80.47      6.71 o
  -3   9  11       89.34       95.12      6.86 o
  -2   9  11      111.13      109.76      7.91 o
  -1   9  11       10.06       14.43      3.70 o
   0   9  11       26.81       27.44      3.96 o
   1   9  11       44.25       41.09      4.74 o
   2   9  11        1.23       -4.71      4.01 o
   3   9  11        3.48        1.29      3.56 o
   4   9  11        1.42        2.13      3.11 o
   5   9  11       10.56       17.91      4.02 o
  -7  10  11       51.33       43.72      7.72 o
  -6  10  11       61.61       64.31      7.55 o
  -5  10  11        0.29       -5.03      3.36 o
  -4  10  11       41.64       31.90      4.41 o
  -3  10  11        1.50        3.49      5.00 o
  -2  10  11        6.22        7.37      4.11 o
  -1  10  11        6.26        6.99      3.75 o
   0  10  11        1.29        0.68      4.67 o
   1  10  11       11.62        6.30      3.55 o
   2  10  11       12.91        6.16      5.19 o
   3  10  11       62.66       64.07      8.16 o
   4  10  11       13.63       20.74      4.87 o
  -5  11  11        7.67        9.51      3.63 o
  -4  11  11       54.37       63.35      5.62 o
  -3  11  11       86.55       80.11      7.65 o
  -2  11  11       38.30       48.52      5.96 o
  -1  11  11        0.35        2.76      4.19 o
   0  11  11        3.30        3.22      4.53 o
   1  11  11        1.87        0.95      5.09 o
   2  11  11        1.98        3.47      4.24 o
  -2  12  11       76.60       97.56      9.26 o
  -1  12  11        8.19        8.96      5.40 o
 -11   0  12        1.74       -1.93      5.41 o
 -10   0  12       28.79       31.46      7.84 o
  -9   0  12      131.72      142.43     12.68 o
  -8   0  12       16.15       22.79      5.79 o
  -7   0  12       19.20       20.96      5.91 o
  -6   0  12      433.11      452.32     20.15 o
  -5   0  12        1.36        3.84      3.27 o
  -4   0  12      600.48      513.45     16.35 o
  -3   0  12        8.22        2.60      3.10 o
  -2   0  12       56.06       77.99      6.56 o
  -1   0  12        0.96       -0.39      3.36 o
   0   0  12     2384.64     2467.90     31.90 o
   1   0  12      375.84      354.38     12.95 o
   2   0  12      550.30      617.37     19.55 o
   3   0  12      659.14      707.30     17.80 o
   4   0  12       47.31       56.04      6.73 o
   5   0  12       15.17       15.84      5.13 o
   6   0  12        7.56       12.44      5.26 o
   7   0  12       12.22       11.07      8.59 o
 -11   1  12        0.58       -3.46      4.31 o
 -10   1  12       21.26       28.36      5.29 o
  -9   1  12        1.98        4.63      4.16 o
  -8   1  12       10.03       12.51      3.91 o
  -7   1  12       57.54       45.53      4.71 o
  -6   1  12        0.07       -1.80      2.52 o
  -5   1  12       50.84       50.46      3.91 o
  -4   1  12        8.01        4.05      2.11 o
  -3   1  12        0.59       -0.65      2.09 o
  -2   1  12      176.05      166.99      6.67 o
  -1   1  12       54.50       50.38      3.05 o
   0   1  12       27.67       32.56      2.69 o
   1   1  12     1400.74     1430.50     16.53 o
   2   1  12       69.34       74.97      4.46 o
   3   1  12       25.82       20.20      2.51 o
   4   1  12       25.42       34.26      4.51 o
   5   1  12       19.68       14.44      3.91 o
   6   1  12        0.01        4.57      3.64 o
   7   1  12        1.07        0.97      5.29 o
 -11   2  12        1.22        3.78      4.42 o
 -10   2  12        5.61       12.53      4.10 o
  -9   2  12      128.28      143.73      9.10 o
  -8   2  12       38.84       37.60      4.92 o
  -7   2  12       41.41       41.16      4.38 o
  -6   2  12      118.23      119.37      6.67 o
  -5   2  12      102.40       87.44      5.81 o
  -4   2  12      358.38      336.74      9.26 o
  -3   2  12       65.60       49.39      3.64 o
  -2   2  12       17.15       11.67      3.20 o
  -1   2  12      116.38      117.68      6.06 o
   0   2  12      342.55      359.11      8.04 o
   1   2  12       12.33        9.70      2.29 o
   2   2  12      211.78      219.47      8.40 o
   3   2  12      268.65      292.71      8.93 o
   4   2  12       23.74       19.94      3.00 o
   5   2  12       14.03       14.19      3.26 o
   6   2  12       20.62       13.06      4.43 o
   7   2  12        0.00       -1.36      4.11 o
 -10   3  12        0.92        2.95      3.89 o
  -9   3  12       17.15       15.67      4.08 o
  -8   3  12       76.29       62.03      6.17 o
  -7   3  12      154.80      141.13      7.63 o
  -6   3  12      120.15      112.87      6.58 o
  -5   3  12      621.97      560.65     14.12 o
  -4   3  12       14.20        3.26      2.24 o
  -3   3  12       16.43       13.99      2.31 o
  -2   3  12        0.05        0.46      1.76 o
  -1   3  12       29.13       20.68      2.47 o
   0   3  12       48.55       44.25      3.40 o
   1   3  12      412.17      462.35      9.28 o
   2   3  12      220.38      245.16      7.94 o
   3   3  12       41.71       42.69      4.04 o
   4   3  12       28.65       31.60      3.91 o
   5   3  12      109.08      114.77      7.51 o
   6   3  12       25.33       37.20      5.32 o
   7   3  12        0.15       -2.06      3.82 o
 -10   4  12       15.33       20.46      4.56 o
  -9   4  12        0.19        4.51      3.98 o
  -8   4  12        3.63        6.24      3.30 o
  -7   4  12        2.97       -0.63      2.71 o
  -6   4  12      274.90      273.43     10.42 o
  -5   4  12      237.71      251.35      8.94 o
  -4   4  12        2.24        1.02      2.31 o
  -3   4  12       52.21       57.94      4.45 o
  -2   4  12      177.82      176.16      6.65 o
  -1   4  12      224.54      257.27      8.42 o
   0   4  12       41.75       36.40      3.29 o
   1   4  12      209.37      232.93      7.26 o
   2   4  12        4.37        4.16      2.29 o
   3   4  12        5.85        4.13      2.32 o
   4   4  12       28.60       28.00      4.20 o
   5   4  12       15.35       14.05      3.04 o
   6   4  12        2.43        7.53      4.22 o
   7   4  12        5.36        1.91      4.18 o
 -10   5  12        8.37       15.69      9.33 o
  -9   5  12        0.49        0.87      3.61 o
  -8   5  12      107.09       99.55      7.03 o
  -7   5  12       22.88       17.97      3.14 o
  -6   5  12        0.61       -2.97      2.70 o
  -5   5  12      649.36      612.02     14.74 o
  -4   5  12        4.89        1.62      2.50 o
  -3   5  12       11.81        6.52      2.63 o
  -2   5  12       82.53       81.18      5.32 o
  -1   5  12       67.32       75.85      5.96 o
   0   5  12        1.22        3.24      2.22 o
   1   5  12        7.82       12.00      2.44 o
   2   5  12        7.90        4.87      2.61 o
   3   5  12       61.27       61.98      5.53 o
   4   5  12        7.72        8.88      3.36 o
   5   5  12        1.36       -1.30      3.13 o
   6   5  12       64.84       68.41      6.64 o
  -9   6  12       23.20       19.92      4.83 o
  -8   6  12       66.08       70.25      6.37 o
  -7   6  12      386.67      409.13     14.67 o
  -6   6  12       86.13       87.12      6.62 o
  -5   6  12        0.51        1.20      3.12 o
  -4   6  12        1.26        0.60      3.56 o
  -3   6  12       30.96       22.13      3.34 o
  -2   6  12      355.56      370.99     11.94 o
  -1   6  12      116.29      115.09      7.11 o
   0   6  12        6.25        4.90      2.84 o
   1   6  12        7.81        6.25      2.53 o
   2   6  12        0.69        2.22      2.60 o
   3   6  12       24.74       28.65      3.94 o
   4   6  12       80.94       71.05      6.15 o
   5   6  12       15.06       17.85      3.95 o
   6   6  12        1.14        4.08      4.40 o
  -9   7  12       10.17       10.56      5.15 o
  -8   7  12       24.24       31.18      5.09 o
  -7   7  12      112.50      120.13     10.62 o
  -6   7  12        1.91       -3.26      2.41 o
  -5   7  12       14.53       16.41      4.32 o
  -4   7  12        0.09        0.87      2.82 o
  -3   7  12      256.64      280.83     10.86 o
  -2   7  12       30.58       28.66      4.30 o
  -1   7  12       39.18       36.60      4.32 o
   0   7  12       87.58       89.93      6.56 o
   1   7  12       79.17       95.50      7.08 o
   2   7  12        7.23        6.24      3.16 o
   3   7  12        2.93        0.74      3.29 o
   4   7  12       15.61       14.78      3.32 o
   5   7  12        0.00       -0.77      3.49 o
  -8   8  12        9.98        9.84      4.68 o
  -7   8  12       52.84       61.23      7.15 o
  -6   8  12       17.18       12.19      4.09 o
  -5   8  12       18.84       17.05      3.68 o
  -4   8  12        4.69        4.93      3.06 o
  -3   8  12       66.71       56.49      5.32 o
  -2   8  12        2.65        7.15      3.17 o
  -1   8  12       10.39        7.68      3.55 o
   0   8  12        0.22       -3.84      3.15 o
   1   8  12       15.36       15.45      4.12 o
   2   8  12        1.08       -2.03      3.59 o
   3   8  12       29.16       38.79      5.20 o
   4   8  12        4.29        4.10      3.29 o
   5   8  12        4.86        6.72      4.22 o
  -7   9  12        5.85        8.98      5.46 o
  -6   9  12       44.01       42.17      7.66 o
  -5   9  12        1.16       -3.27      2.64 o
  -4   9  12       14.25        3.52      3.31 o
  -3   9  12       49.12       38.84      4.55 o
  -2   9  12       47.88       33.06      5.38 o
  -1   9  12       25.12       20.94      3.87 o
   0   9  12      190.34      214.59     10.79 o
   1   9  12        8.95       11.77      4.11 o
   2   9  12        7.18        1.16      3.85 o
   3   9  12        0.27        1.57      3.89 o
   4   9  12        1.42        7.76      3.79 o
  -6  10  12        0.22        2.58      4.54 o
  -5  10  12       75.55       71.37      6.10 o
  -4  10  12       14.34       13.53      4.39 o
  -3  10  12       11.74        7.74      4.37 o
  -2  10  12       24.80       19.35      4.70 o
  -1  10  12       29.19       27.46      4.42 o
   0  10  12        4.34        6.52      3.70 o
   1  10  12        0.43       -1.74      3.78 o
   2  10  12        4.72       -1.14      5.44 o
  -3  11  12      162.76      199.04     26.00 o
  -2  11  12       17.98       20.19      7.14 o
  -1  11  12        1.81        2.54      3.95 o
   0  11  12      114.87      137.71     10.75 o
 -10   1  13        1.65       -1.16      3.64 o
  -9   1  13        7.64        9.60      3.80 o
  -8   1  13        0.43        0.26      3.28 o
  -7   1  13        5.51        5.87      3.22 o
  -6   1  13       38.57       31.56      4.38 o
  -5   1  13        0.58        3.81      2.74 o
  -4   1  13       30.80       36.42      3.49 o
  -3   1  13        0.46        0.56      2.37 o
  -2   1  13       18.93       17.60      2.64 o
  -1   1  13       24.91       20.09      2.71 o
   0   1  13        2.37        4.08      2.40 o
   1   1  13        0.21        1.31      2.74 o
   2   1  13       15.02       18.83      3.62 o
   3   1  13      172.39      168.50      8.74 o
   4   1  13       79.74       78.08      7.31 o
   5   1  13        1.71        3.68      4.15 o
   6   1  13       10.75        3.81      4.87 o
 -10   2  13       10.20       18.05      4.79 o
  -9   2  13        1.27        4.06      4.03 o
  -8   2  13      111.81      115.02      8.17 o
  -7   2  13       20.31       12.81      3.15 o
  -6   2  13       36.13       25.58      3.66 o
  -5   2  13      450.76      469.35     13.23 o
  -4   2  13        2.83        6.32      2.92 o
  -3   2  13      375.91      360.35     10.02 o
  -2   2  13        6.65        1.34      2.04 o
  -1   2  13      121.60      121.95      5.89 o
   0   2  13      222.92      208.15      8.21 o
   1   2  13      172.78      203.79      7.78 o
   2   2  13       37.11       47.61      4.15 o
   3   2  13        0.56       -0.26      2.49 o
   4   2  13       86.62       81.95      7.02 o
   5   2  13       14.99       17.14      4.90 o
   6   2  13       27.95       36.14     10.99 o
 -10   3  13       25.49       36.31      5.88 o
  -9   3  13        5.96        7.39      3.88 o
  -8   3  13       11.01        8.12      3.10 o
  -7   3  13       11.30        7.01      3.17 o
  -6   3  13      200.55      183.74      8.77 o
  -5   3  13       75.43       75.91      5.80 o
  -4   3  13      146.42      162.68      7.70 o
  -3   3  13        5.61        4.53      2.60 o
  -2   3  13       23.55       14.66      2.08 o
  -1   3  13       30.24       25.38      3.49 o
   0   3  13       69.04       72.04      5.74 o
   1   3  13      170.24      177.19      7.86 o
   2   3  13      120.92      116.71      6.24 o
   3   3  13       71.77       68.80      5.51 o
   4   3  13       35.95       38.13      4.15 o
   5   3  13        7.76       10.60      3.74 o
   6   3  13        3.35        0.66      3.33 o
  -9   4  13        6.03        8.26      4.44 o
  -8   4  13       12.86        8.09      3.38 o
  -7   4  13        9.93        9.56      3.19 o
  -6   4  13      316.31      325.82     11.65 o
  -5   4  13      128.40      129.26      6.89 o
  -4   4  13       12.90       10.24      2.92 o
  -3   4  13      153.39      158.04      7.69 o
  -2   4  13      184.10      181.19      8.60 o
  -1   4  13      122.18      135.58      6.67 o
   0   4  13       11.27        9.80      2.22 o
   1   4  13       20.24       17.64      3.08 o
   2   4  13        6.12        4.46      2.73 o
   3   4  13        0.82        0.25      4.17 o
   4   4  13       23.47       19.15      4.05 o
   5   4  13       28.18       21.04      4.56 o
   6   4  13        0.88       -3.58      3.69 o
  -9   5  13        4.55       10.63      4.00 o
  -8   5  13        0.84        0.32      3.21 o
  -7   5  13        8.00        4.91      2.91 o
  -6   5  13      391.53      365.47     12.46 o
  -5   5  13      173.16      177.78      9.49 o
  -4   5  13       76.63       86.40      6.71 o
  -3   5  13       33.03       22.90      3.82 o
  -2   5  13        6.79        6.14      2.71 o
  -1   5  13       67.38       66.47      5.11 o
   0   5  13       18.15       15.31      3.88 o
   1   5  13        0.31        1.00      2.79 o
   2   5  13       33.16       34.57      4.86 o
   3   5  13       31.89       40.05      5.12 o
   4   5  13        7.60        7.26      3.50 o
   5   5  13       12.21       16.81      4.08 o
  -8   6  13        5.12        9.90      3.91 o
  -7   6  13       17.83       14.73      4.40 o
  -6   6  13        6.80        5.05      3.12 o
  -5   6  13       72.41       58.92      6.67 o
  -4   6  13      119.35      125.36      7.57 o
  -3   6  13      159.40      166.24      7.91 o
  -2   6  13        1.22        3.79      3.01 o
  -1   6  13       18.44       20.61      3.89 o
   0   6  13       13.00       13.74      4.09 o
   1   6  13        0.03        0.06      2.73 o
   2   6  13       44.97       48.96      6.28 o
   3   6  13       13.17       16.16      4.09 o
   4   6  13        0.52        1.39      3.66 o
   5   6  13       41.30       44.63      6.24 o
  -8   7  13       21.05       27.28      5.29 o
  -7   7  13        0.61        8.94      5.66 o
  -6   7  13       50.34       55.14      5.65 o
  -5   7  13       41.44       32.66      4.79 o
  -4   7  13       22.23       27.19      4.20 o
  -3   7  13        0.02        0.55      2.91 o
  -2   7  13      113.07      105.35      7.66 o
  -1   7  13       56.04       62.05      5.86 o
   0   7  13      162.99      175.75      9.64 o
   1   7  13       96.74       93.61      6.55 o
   2   7  13        2.53        3.13      3.65 o
   3   7  13       24.28       26.55      5.22 o
   4   7  13        3.91        4.11      3.96 o
  -7   8  13       14.64       18.65      7.71 o
  -6   8  13       37.81       37.54      6.58 o
  -5   8  13       52.16       46.15      6.82 o
  -4   8  13       21.19       14.03      3.09 o
  -3   8  13        2.54       -2.11      2.87 o
  -2   8  13       21.71       18.84      3.81 o
  -1   8  13        0.01        1.31      2.77 o
   0   8  13       28.77       38.85      5.26 o
   1   8  13      109.28      115.35      8.81 o
   2   8  13       74.12       72.59      6.69 o
   3   8  13       60.02       73.66      8.91 o
  -6   9  13       33.82       35.81      6.08 o
  -5   9  13       15.52       16.68      4.43 o
  -4   9  13        0.30        2.23      2.88 o
  -3   9  13        0.84        5.65      3.78 o
  -2   9  13       78.89       84.01      7.25 o
  -1   9  13       10.94        4.75      3.37 o
   0   9  13       85.45       93.45      7.61 o
   1   9  13        6.98        4.28      4.17 o
   2   9  13        0.21        0.25      6.16 o
  -3  10  13        0.23        2.15      4.02 o
  -2  10  13        4.17        0.20      4.05 o
  -1  10  13        0.09        0.36      3.86 o
   0  10  13        8.78        9.72      3.79 o
  -9   0  14       21.65       27.10      6.81 o
  -8   0  14        5.39        4.58      5.87 o
  -7   0  14       11.32       13.96      5.14 o
  -6   0  14        3.50        8.14      4.99 o
  -5   0  14      887.53      871.20     29.29 o
  -4   0  14      208.07      243.73     12.43 o
  -3   0  14       13.56       11.21      3.56 o
  -2   0  14       18.58       18.36      4.11 o
  -1   0  14      166.87      170.94     10.60 o
   0   0  14       16.40       14.52      4.01 o
   1   0  14        0.90       -1.15      3.84 o
   2   0  14        1.77       -4.82      7.46 o
   3   0  14        7.01        3.11      6.60 o
   4   0  14       12.27       12.25      9.61 o
   5   0  14        0.04       14.52     10.93 o
  -9   1  14        1.07        2.43      3.56 o
  -8   1  14       81.33       81.44      7.19 o
  -7   1  14        0.15       -3.74      3.99 o
  -6   1  14      112.50      106.37      7.55 o
  -5   1  14       35.41       26.30      4.27 o
  -4   1  14      305.17      289.05     10.61 o
  -3   1  14      213.46      222.28      8.34 o
  -2   1  14        0.18        0.01      1.99 o
  -1   1  14        0.45       -1.24      2.43 o
   0   1  14      274.48      261.53      9.47 o
   1   1  14       41.45       45.54      4.80 o
   2   1  14        9.92        1.85      3.35 o
   3   1  14       19.33        8.46      6.33 o
   4   1  14        0.18        4.13      6.87 o
   5   1  14        0.86       12.48      6.93 o
  -9   2  14       42.80       51.63      6.24 o
  -8   2  14       32.55       36.78      5.15 o
  -7   2  14        5.17        5.64      3.37 o
  -6   2  14       78.21       70.51      7.44 o
  -5   2  14      470.96      492.35     14.11 o
  -4   2  14       30.89       21.79      3.57 o
  -3   2  14        8.48        2.88      2.59 o
  -2   2  14      194.05      192.39      7.42 o
  -1   2  14       19.79       14.28      2.62 o
   0   2  14        0.23       -3.73      3.03 o
   1   2  14       11.36        6.12      3.06 o
   2   2  14        0.39       -6.79      4.52 o
   3   2  14        6.79        0.85      4.88 o
   4   2  14        9.79       21.96      7.54 o
   5   2  14        6.99       12.51      8.97 o
  -9   3  14       40.15       50.06      6.19 o
  -8   3  14       68.58       95.66      7.78 o
  -7   3  14       46.72       57.60      5.93 o
  -6   3  14      124.39      133.79      7.63 o
  -5   3  14        1.46        1.93      2.98 o
  -4   3  14      193.69      186.83      8.81 o
  -3   3  14        0.83       -0.74      2.30 o
  -2   3  14       62.06       51.21      4.66 o
  -1   3  14       76.51       67.54      5.62 o
   0   3  14        5.72        1.91      2.51 o
   1   3  14       66.82       60.63      5.38 o
   2   3  14       48.68       40.05      4.90 o
   3   3  14        4.97        3.15      3.64 o
   4   3  14        2.73        5.37      6.19 o
   5   3  14        8.90       10.40      4.91 o
  -8   4  14        2.74        1.27      3.25 o
  -7   4  14       34.18       38.13      5.00 o
  -6   4  14        9.59        7.03      3.54 o
  -5   4  14        0.07        2.03      4.12 o
  -4   4  14       34.58       34.58      4.12 o
  -3   4  14       43.58       27.26      3.29 o
  -2   4  14       55.37       57.64      5.63 o
  -1   4  14      252.52      268.78     11.52 o
   0   4  14       40.29       41.65      4.79 o
   1   4  14       15.32       17.37      3.62 o
   2   4  14       23.17       23.47      5.49 o
   3   4  14        3.27       -2.48      4.42 o
   4   4  14      132.55      176.00     15.17 o
  -8   5  14       37.22       29.26      4.95 o
  -7   5  14        0.00        2.70      3.42 o
  -6   5  14        2.19       -1.02      3.32 o
  -5   5  14       43.86       45.50      4.96 o
  -4   5  14       58.83       74.46      6.64 o
  -3   5  14        2.93        3.30      2.90 o
  -2   5  14      140.13      151.40      8.93 o
  -1   5  14        0.47       -1.67      2.68 o
   0   5  14       11.60       10.00      3.66 o
   1   5  14      242.52      270.12     13.21 o
   2   5  14       53.13       62.29      9.02 o
   3   5  14       91.18      123.28     12.63 o
   4   5  14       26.83       37.44      6.63 o
  -7   6  14        2.00        8.10      4.02 o
  -6   6  14       56.05       78.84      6.37 o
  -5   6  14        8.28        7.94      3.21 o
  -4   6  14       78.86       82.16      6.64 o
  -3   6  14       60.67       71.80      6.07 o
  -2   6  14       63.98       79.78      6.65 o
  -1   6  14       15.34       10.44      3.17 o
   0   6  14       32.68       35.31      5.76 o
   1   6  14        5.46        7.65      4.84 o
   2   6  14       31.72       31.68      6.20 o
   3   6  14      174.24      230.38     17.29 o
  -6   7  14        4.67        1.40      4.90 o
  -5   7  14        2.42        3.05      3.10 o
  -4   7  14       25.58       36.19      4.68 o
  -3   7  14       34.73       35.90      4.78 o
  -2   7  14       43.36       40.94      5.25 o
  -1   7  14       30.23       29.97      5.08 o
   0   7  14        0.24       -5.13      4.22 o
   1   7  14        2.63        8.50      5.45 o
   2   7  14       31.61       35.99      7.67 o
  -5   8  14       61.53       57.27      6.16 o
  -4   8  14        0.93       -4.65      4.14 o
  -3   8  14        7.37        6.66      4.39 o
  -2   8  14        1.04        6.62      3.57 o
  -1   8  14       25.39       23.23      4.75 o
   0   8  14        3.07        2.64      3.42 o
   1   8  14       23.49       23.49      5.85 o
  -2   9  14        2.09        0.32      3.93 o
  -1   9  14        0.23       -0.53      3.60 o
  -8   1  15       30.83       31.33      4.93 o
  -7   1  15       21.47       20.88      5.06 o
  -6   1  15       27.01       19.66      5.03 o
  -5   1  15       43.14       55.25      5.92 o
  -4   1  15       33.71       50.23      5.62 o
  -3   1  15        1.55        3.91      3.05 o
  -2   1  15        2.02        2.06      2.25 o
  -1   1  15        8.51        6.77      2.62 o
   0   1  15       12.72       16.11      2.89 o
   1   1  15        0.26       -1.79      3.80 o
   2   1  15       12.29        2.26      4.67 o
   3   1  15        4.78        2.19      4.73 o
   4   1  15       10.36       13.78      7.33 o
  -8   2  15       15.39       28.90      4.63 o
  -7   2  15        1.52        6.09      3.61 o
  -6   2  15       28.83       24.80      4.25 o
  -5   2  15       61.65       56.65      5.89 o
  -4   2  15       17.84       16.38      3.60 o
  -3   2  15       70.80       71.94      5.07 o
  -2   2  15        3.87       -0.27      3.29 o
  -1   2  15        3.06        3.03      2.88 o
   0   2  15       16.34       18.27      3.34 o
   1   2  15      116.10      139.74      8.33 o
   2   2  15      108.71       85.26      8.07 o
   3   2  15        0.04       -7.98      5.59 o
   4   2  15        7.69       -3.83      8.08 o
  -8   3  15        0.70        1.34      3.75 o
  -7   3  15        2.05        0.01      3.02 o
  -6   3  15       18.35       16.35      4.53 o
  -5   3  15       21.34       23.25      4.14 o
  -4   3  15        0.76       -4.01      3.14 o
  -3   3  15        1.28        2.06      3.01 o
  -2   3  15      178.83      163.52      8.55 o
  -1   3  15        1.90        0.35      2.98 o
   0   3  15        0.11        0.32      2.40 o
   1   3  15        3.33        1.34      3.01 o
   2   3  15        6.79        4.34      3.42 o
   3   3  15       13.60       13.63      4.78 o
  -7   4  15       17.29       15.50      4.09 o
  -6   4  15        5.13        0.71      3.78 o
  -5   4  15       19.98       23.01      4.52 o
  -4   4  15      148.13      169.23      9.91 o
  -3   4  15        3.57        0.43      2.78 o
  -2   4  15       40.59       39.71      3.94 o
  -1   4  15      126.49      130.29      7.83 o
   0   4  15      154.30      153.97      8.32 o
   1   4  15        0.57        3.09      3.68 o
   2   4  15       54.39       60.06      7.52 o
   3   4  15       79.23      103.59     11.92 o
  -6   5  15        0.67        2.02      4.03 o
  -5   5  15       37.81       51.31      6.03 o
  -4   5  15       14.24        9.31      2.81 o
  -3   5  15        6.88       11.16      2.94 o
  -2   5  15       26.44       28.11      4.12 o
  -1   5  15      110.50      113.00      8.96 o
   0   5  15       25.56       24.47      4.88 o
   1   5  15       77.93       86.64      9.46 o
   2   5  15        5.45       -2.84      5.04 o
  -6   6  15       96.06      100.10      7.97 o
  -5   6  15       17.17       29.79      4.14 o
  -4   6  15       12.83       17.67      4.35 o
  -3   6  15        0.98        0.10      3.20 o
  -2   6  15       15.35       23.77      4.66 o
  -1   6  15        3.95       -4.57      5.22 o
   0   6  15        0.55       -0.97      4.09 o
   1   6  15        0.78        2.43      4.36 o
  -4   7  15        0.08        0.61      2.91 o
  -3   7  15        0.21       -4.12      3.58 o
  -2   7  15      168.56      194.50     12.40 o
  -1   7  15        0.04       -1.42      3.98 o
   0   7  15        3.52        8.72      4.73 o
  -6   0  16       53.12       45.17      7.81 o
  -5   0  16       48.22       65.99      9.47 o
  -4   0  16       47.25       60.71      8.70 o
  -3   0  16       12.66       10.47      5.63 o
  -2   0  16       63.82       96.38     10.87 o
  -1   0  16       80.40       90.33      8.92 o
   0   0  16        9.91       10.66      4.18 o
   1   0  16       20.94       23.38      7.73 o
   2   0  16      112.24      125.36     14.78 o
  -6   1  16        1.30       -0.53      3.15 o
  -5   1  16        1.18       -1.60      2.90 o
  -4   1  16        2.85        0.57      2.96 o
  -3   1  16       23.98       15.05      4.77 o
  -2   1  16       39.79       48.91      5.01 o
  -1   1  16        9.18       11.68      3.48 o
   0   1  16       77.75       76.36      6.70 o
   1   1  16       28.56       25.15      4.46 o
   2   1  16        0.04       -8.50      6.33 o
  -6   2  16        8.51       15.61      4.75 o
  -5   2  16        9.73        7.66      5.03 o
  -4   2  16        4.68        2.13      3.27 o
  -3   2  16        2.09       -1.42      3.08 o
  -2   2  16       36.88       27.53      4.59 o
  -1   2  16       27.02       24.95      3.79 o
   0   2  16        0.41       -0.52      2.44 o
   1   2  16       10.65       15.05      4.53 o
   2   2  16      119.56      118.38     12.17 o
  -6   3  16       95.22      130.24     10.34 o
  -5   3  16       10.46        6.61      4.15 o
  -4   3  16       60.02       59.77      6.29 o
  -3   3  16       13.69       10.61      3.63 o
  -2   3  16       13.89        5.85      3.25 o
  -1   3  16        0.22       -0.81      2.96 o
   0   3  16        1.67        1.56      3.57 o
   1   3  16       53.63       52.68      7.99 o
  -5   4  16       26.20       23.97      5.33 o
  -4   4  16        9.36        5.88      2.88 o
  -3   4  16        1.17        1.94      3.01 o
  -2   4  16        2.50       -3.78      2.94 o
  -1   4  16        0.03        1.67      3.37 o
   0   4  16        0.05        1.48      3.54 o
   1   4  16      118.93      139.84     10.31 o
  -4   5  16       33.22       35.77      5.19 o
  -3   5  16        0.10        0.97      3.19 o
  -2   5  16       54.84       73.36      6.60 o
  -1   5  16        5.35        7.61      3.72 o
  -3   1  17        0.65        1.15      4.39 o
  -2   1  17        6.00        7.34      4.52 o
 
